# Supplementary material for: Pinpointing miRNA and genes enrichment over trait-relevant tissue network in Genome-Wide Association Studies
Source: BMC Med Genomics. 2020 Dec 28;13(Suppl 11):191. doi: 10.1186/s12920-020-00830-w (PMC7771066; doi:10.1186/s12920-020-00830-w)
Supplement: Supplementary file 2 — Additional file 2: Table S2. Tissue association result from MIGWAS. [file 12920_2020_830_MOESM2_ESM.xlsx]

## Sheet: miRA_sumstats_trans_migwas_
tissue	ADD		Alzheimer		Autism		BIP		BIPSCZ		BL		BW		CAD		CD		Child_BMI		Child_Obes		College		DS		EverSmoked		FG		FNBMD		HB		HDL		Height		HR		IBD		LDL		LSBMD		Lupus		MCH
	P_value	Fold_change	P_value	Fold_change	P_value	Fold_change	P_value	Fold_change	P_value	Fold_change	P_value	Fold_change	P_value	Fold_change	P_value	Fold_change	P_value	Fold_change	P_value	Fold_change	P_value	Fold_change	P_value	Fold_change	P_value	Fold_change	P_value	Fold_change	P_value	Fold_change	P_value	Fold_change	P_value	Fold_change	P_value	Fold_change	P_value	Fold_change	P_value	Fold_change	P_value	Fold_change	P_value	Fold_change	P_value	Fold_change	P_value	Fold_change	P_value
endothelial_cell	0.998004	1e-09	nan	nan	0.319654	0.822071	1	1e-09	0.999968	2.92003e-06	0.207711	1.03416	0.461094	0.0406316	nan	nan	nan	nan	0.999973	2.65316e-06	0.999664	1.77053e-05	0.000855299	3.52166	0.112121	0.906481	nan	nan	nan	nan	0.103623	1.36679	0.829374	0.000928482	nan	nan	0.800735	0.103466	0.0160532	1.99892	nan	nan	nan	nan	0.260292	1.09085	0.999743	7.81e-07	0.923361
endothelial_cell_of_vascular_tree	0.998004	1e-09	nan	nan	0.198021	1.269	1	1e-09	0.999974	2.81176e-06	0.214275	1.01672	0.463657	0.0406948	nan	nan	nan	nan	0.999975	2.62174e-06	0.98994	0.000451999	0.000215712	4.14019	0.72026	0.00686004	nan	nan	nan	nan	0.105427	1.37288	0.834797	0.000926633	nan	nan	0.81372	0.101966	0.0164362	1.97926	nan	nan	nan	nan	0.269823	1.0724	0.99976	7.6e-07	0.924464
fibroblast_of_gingiva	nan	nan	nan	nan	0.992288	0.00039593	1	1e-09	0.9986	0.000357677	0.875468	0.0391345	0.524802	0.148564	nan	nan	nan	nan	0.944979	5.09651e-05	1	1e-09	0.000583201	3.1318	0.00137793	1.71601	nan	nan	nan	nan	0.101816	1.1282	0.221509	0.672132	nan	nan	0.375572	0.14827	0.0398727	1.68073	nan	nan	nan	nan	0.0763931	1.68529	0.999757	7.48e-07	0.999881
mature_alpha-beta_T_cell	nan	nan	nan	nan	0.0894174	1.60945	0.838457	0.0162534	1	1e-09	0.999003	6.79961e-05	0.972965	0.000637364	nan	nan	nan	nan	0.955669	0.000637211	0.999252	1.44014e-05	0.00610805	2.46675	0.00935619	2.1807	nan	nan	nan	nan	0.999853	4.25503e-06	0.235579	1.07582	nan	nan	0.686563	0.10097	0.0059351	2.38228	nan	nan	nan	nan	0.482057	0.570037	0.803874	0.308606	0.96556
smooth_muscle_cell_of_the_pulmonary_artery	nan	nan	nan	nan	0.960117	0.00077571	0.776624	0.302413	0.999876	1.50666e-06	0.187264	1.30873	0.33399	0.878059	nan	nan	nan	nan	0.517342	0.713014	0.457999	0.766376	0.825934	0.00120638	0.00392259	2.44952	nan	nan	nan	nan	0.58092	0.626408	0.783158	0.309022	nan	nan	0.883613	0.417926	0.178027	1.30499	nan	nan	nan	nan	0.127826	2.25177	0.413435	0.811336	0.706012
mesenchymal_stem_cell_of_umbilical_cord	nan	nan	nan	nan	0.174029	1.30341	0.110305	1.36233	0.999427	1.288e-05	0.0421508	1.69781	0.675093	0.00749244	nan	nan	nan	nan	1	1e-09	0.98461	0.000511587	0.934367	0.00435302	0.463661	0.570581	nan	nan	nan	nan	0.00180692	2.42129	1	1e-09	nan	nan	0.923776	0.355839	0.0472933	1.93403	nan	nan	nan	nan	0.0135244	3.47614	0.722742	0.297635	0.996951
perirenal_adipocyte_cell	nan	nan	nan	nan	0.985578	2.43e-05	0.296	1.52905	0.991497	0.000454838	0.680629	0.632147	0.582907	0.0341644	nan	nan	nan	nan	0.359618	0.964307	0.368929	0.892778	0.990562	0.000452954	0.508829	0.737958	nan	nan	nan	nan	0.424835	0.668826	0.999977	1e-09	nan	nan	0.63954	0.156552	0.0424708	1.97118	nan	nan	nan	nan	0.05	3.60231	0.998004	1e-09	0.995325
chorionic_membrane_mesenchymal_stem_cell	0.440521	0.849732	nan	nan	0.976543	0.00059284	0.707629	0.00574566	1	1e-09	0.977554	0.00445436	0.771895	0.0583329	nan	nan	nan	nan	0.226162	1.18834	0.477862	0.746123	0.955575	0.0519652	0.511336	0.529681	nan	nan	nan	nan	0.982166	0.000653035	0.694752	0.34795	nan	nan	0.99998	0.00051628	0.286519	1.08696	nan	nan	nan	nan	0.351885	0.950604	0.831818	0.00411991	0.400648
columnar/cuboidal_epithelial_cell	nan	nan	nan	nan	0.579174	0.0613312	0.612854	0.457436	0.725474	0.00662272	0.404314	0.79657	0.612526	0.49052	nan	nan	nan	nan	0.9616	0.00356207	0.999675	1.8685e-05	2.37287e-05	4.43328	0.00060546	1.77136	nan	nan	nan	nan	0.00649375	2.1395	1	1e-09	nan	nan	0.966581	0.0663959	0.0326981	1.78079	nan	nan	nan	nan	0.172784	1.16012	1	1e-09	0.995201
hair_follicle_dermal_papilla_cell	nan	nan	nan	nan	0.46005	0.790054	0.144357	1.50613	0.180562	1.14528	0.443707	0.560981	0.172015	1.07478	nan	nan	nan	nan	0.389144	0.781258	0.423754	0.853265	0.00240984	2.52123	0.00082572	2.86703	nan	nan	nan	nan	0.0736335	1.4265	0.294859	0.843384	nan	nan	0.637837	0.11894	0.836697	0.00586231	nan	nan	nan	nan	0.236714	1.02436	0.98982	1.85e-05	0.459703
uterine_smooth_muscle_cell	nan	nan	nan	nan	0.143572	1.4314	0.441504	0.538985	0.849709	0.00546075	0.0943646	1.33526	0.329076	0.612252	nan	nan	nan	nan	0.929311	0.00444686	0.98486	0.000499944	0.0108399	2.14369	0.622816	0.627261	nan	nan	nan	nan	0.139069	0.0578397	0.969096	0.000654192	nan	nan	0.999633	0.000319916	0.0045247	2.21041	nan	nan	nan	nan	0.66	0.366166	0.999977	1e-09	0.999729
tracheal_epithelial_cell	nan	nan	nan	nan	0.0584679	2.21226	0.085594	1.8466	0.133307	1.34283	0.498285	0.689746	0.388157	0.0406938	nan	nan	nan	nan	0.409111	0.824905	0.652088	0.543009	0.625077	0.575731	0.128058	1.36343	nan	nan	nan	nan	0.0926214	1.31086	0.0934521	1.86591	nan	nan	0.262898	0.870043	0.998399	4.56668e-05	nan	nan	nan	nan	0.214532	1.1728	0.988291	1.98e-05	0.398263
epithelial_cell_of_tracheobronchial_tree	nan	nan	nan	nan	0.0418842	2.01667	0.0281314	2.23169	0.0324624	1.97915	0.307036	0.965256	0.790523	0.00822284	nan	nan	nan	nan	0.470312	0.738353	0.837905	0.280902	0.655144	0.544017	0.15719	1.29819	nan	nan	nan	nan	0.140352	1.2163	0.0143088	2.47343	nan	nan	0.689419	0.508712	0.037547	1.90178	nan	nan	nan	nan	0.211744	1.153	0.999977	1e-09	0.430673
skeletal_muscle_myoblast	nan	nan	nan	nan	0.152621	1.37746	1	1e-09	0.993007	0.000396953	0.709964	0.423984	0.98724	3.24843e-05	nan	nan	nan	nan	0.75772	0.385833	0.131491	1.4892	0.129345	1.31448	0.321686	0.989424	nan	nan	nan	nan	0.0684505	1.77065	0.974313	0.000634765	nan	nan	0.877576	0.421971	0.570309	0.683324	nan	nan	nan	nan	0.068	3.11927	1	1e-09	0.957995
retinal_pigment_epithelial_cell	nan	nan	nan	nan	0.231214	1.10779	0.740248	0.230473	0.0369154	1.82037	0.316091	0.903811	0.894438	0.00225264	nan	nan	nan	nan	0.499017	0.687803	1	1e-09	0.0459076	1.6054	0.387446	0.891083	nan	nan	nan	nan	0.0169417	2.33217	0.110461	1.64107	nan	nan	0.507995	0.58313	0.101136	1.53313	nan	nan	nan	nan	0.07	3.79393	0.459021	0.687097	0.494803
perirenal_preadipocyte	nan	nan	nan	nan	0.941644	0.0004536	0.813709	0.296587	0.999854	3.11871e-05	0.0808769	1.22955	0.712858	0.0979351	nan	nan	nan	nan	0.93314	0.0038651	0.916024	0.00462034	0.00480267	2.57467	0.997434	2.63e-05	nan	nan	nan	nan	0.00606778	2.33052	0.610644	0.567409	nan	nan	0.70689	0.115667	0.229861	1.08254	nan	nan	nan	nan	0.0261057	2.72392	0.706916	0.418329	0.991352
pigment_cell	nan	nan	nan	nan	0.104797	1.61319	0.228725	0.97068	0.0640085	1.58225	0.232224	1.07074	0.950876	0.000723337	nan	nan	nan	nan	0.71762	0.440276	0.986755	0.000469458	0.229438	0.849744	0.10357	1.48635	nan	nan	nan	nan	0.0139366	2.14699	0.0245689	2.10447	nan	nan	0.709586	0.479372	0.0880455	1.55414	nan	nan	nan	nan	0.00301984	4.47018	0.999829	7.08e-07	0.505612
astrocyte_of_the_cerebellum	nan	nan	nan	nan	0.993498	0.00041021	0.254265	1.01051	0.20445	1.13549	0.964383	0.00376965	0.785421	0.00951586	nan	nan	nan	nan	0.232976	1.12406	0.885541	0.241158	0.167018	1.22186	0.0306438	1.70685	nan	nan	nan	nan	0.170792	1.26374	1	1e-09	nan	nan	0.624677	0.593265	0.237844	1.14093	nan	nan	nan	nan	0.234033	1.08978	1	1e-09	0.989258
placental_epithelial_cell	nan	nan	nan	nan	0.269357	1.03884	0.653598	0.437063	0.919548	0.00422854	0.679314	0.00719996	0.424364	0.629976	nan	nan	nan	nan	0.672346	0.00713387	0.659283	0.471528	9.97079e-06	4.96486	0.0550939	0.016106	nan	nan	nan	nan	0.119874	1.27485	0.480277	0.694375	nan	nan	0.563999	0.123554	0.00918317	2.09151	nan	nan	nan	nan	0.0758084	2.05041	1	1e-09	0.975666
trabecular_meshwork_cell	nan	nan	nan	nan	1	1e-09	0.00882074	3.88936	0.520668	0.546718	0.0585044	1.51235	0.939035	0.000757483	nan	nan	nan	nan	0.996717	1.27589e-06	0.599747	0.520143	0.891405	0.00101765	0.0424189	1.92234	nan	nan	nan	nan	0.0174516	2.07116	0.998004	1e-09	nan	nan	0.748884	0.461593	0.0529668	1.83074	nan	nan	nan	nan	nan	nan	0.998004	1e-09	0.99578
CD8-positive_alpha-beta_T_cell	0.494	0.598086	nan	nan	0.141317	1.45336	0.852491	0.0157493	1	1e-09	0.999322	6.56714e-05	0.98956	7.58005e-05	nan	nan	nan	nan	0.3457	0.816229	0.999281	1.41755e-05	0.00606072	2.41587	0.00042164	3.38953	nan	nan	nan	nan	0.981523	0.00076893	0.200935	1.13643	nan	nan	0.619284	0.106119	0.00866116	2.28048	nan	nan	nan	nan	0.163933	1.3437	0.817892	0.314816	0.521402
osteoblast	nan	nan	nan	nan	0.999996	2.26e-08	0.105042	1.41253	0.964485	0.00347885	0.625503	0.0566753	0.966284	0.000318658	nan	nan	nan	nan	0.969233	0.00329356	0.40786	0.884885	0.000924131	3.37905	0.0108273	1.3922	nan	nan	nan	nan	0.0418779	1.63527	0.537251	0.61925	nan	nan	0.788951	0.0994752	0.95492	0.00397126	nan	nan	nan	nan	0.046	3.46457	0.589009	0.489245	0.963279
smooth_muscle_cell	nan	nan	nan	nan	0.744885	0.0250303	0.407167	0.754194	0.999915	1.51852e-06	0.0458536	1.68225	0.665328	0.0111535	nan	nan	nan	nan	0.737852	0.476918	0.500814	0.800053	0.669221	0.00626206	0.00062327	2.98982	nan	nan	nan	nan	0.00141003	2.37754	0.842853	0.312973	nan	nan	0.609064	0.607401	0.0380353	1.91098	nan	nan	nan	nan	0.062	3.18656	0.470707	0.781697	0.997583
preadipocyte_of_the_breast	0.898	0.000827565	nan	nan	0.302901	1.06705	0.21494	1.09928	0.875226	0.054948	0.110963	1.32087	0.600956	0.71391	nan	nan	nan	nan	0.964161	0.000614501	0.994773	0.00043084	0.931755	0.00480384	0.163598	1.17831	nan	nan	nan	nan	0.000438669	3.05042	0.530748	0.598913	nan	nan	0.645541	0.235486	0.110335	1.52561	nan	nan	nan	nan	0.00310539	3.20225	1	1e-09	0.924813
stuff_accumulating_cell	nan	nan	nan	nan	0.817145	0.00133643	0.841891	0.0177501	1	1e-09	0.10003	1.29912	0.878408	0.000267417	nan	nan	nan	nan	0.154926	1.35984	0.503242	0.708302	0.0352767	1.62679	0.0725482	0.820041	nan	nan	nan	nan	0.00161854	2.64204	0.469775	0.714359	nan	nan	0.969341	0.0730346	0.0494347	1.88542	nan	nan	nan	nan	0.0833734	1.81084	0.999761	7.47e-07	0.996873
supportive_cell	nan	nan	nan	nan	0.555235	0.0603626	1	1e-09	0.999999	2.38032e-07	0.0780775	1.28452	0.919046	0.000476191	nan	nan	nan	nan	0.971664	0.00333861	0.999626	1.85908e-05	0.000670165	3.45372	0.412115	0.597977	nan	nan	nan	nan	0.0143604	1.8289	1	1e-09	nan	nan	0.994953	0.0500099	0.0419669	1.66766	nan	nan	nan	nan	0.00878832	3.40757	1	1e-09	0.9843
bone_cell	0.15	2.38971	nan	nan	0.772704	0.356763	0.289931	0.982321	0.687097	0.503825	0.414038	0.853167	0.964932	0.000739244	nan	nan	nan	nan	1	1e-09	0.985736	0.000526188	0.486444	0.00818452	0.0565146	1.73149	nan	nan	nan	nan	0.00125982	2.74504	0.0354515	1.84176	nan	nan	0.74157	0.525077	0.0127898	2.28916	nan	nan	nan	nan	0.113304	1.91713	0.782096	0.0185397	0.999457
human_renal_cortical_epithelial_cell_sample	nan	nan	nan	nan	0.0365954	2.01867	0.0388774	2.08581	0.523255	0.00832262	0.387834	0.861935	0.89208	0.00362747	nan	nan	nan	nan	0.869657	0.00548288	0.680769	0.55411	0.000628231	3.24029	0.0212865	1.20196	nan	nan	nan	nan	0.0111826	2.06721	0.158833	1.38135	nan	nan	0.981103	0.0579398	0.0236363	1.85326	nan	nan	nan	nan	0.060215	2.15266	0.134397	1.38514	0.955183
fibroblast_of_villous_mesenchyme	0.999977	1e-09	nan	nan	0.388038	0.832288	0.289233	1.07368	0.98846	0.000933215	0.353529	0.840433	0.817871	0.0126032	nan	nan	nan	nan	0.97536	4.39325e-05	0.3197	0.989474	0.00152726	3.13568	0.0219173	2.10399	nan	nan	nan	nan	0.0077722	2.39612	0.350743	0.841712	nan	nan	0.993387	0.0583432	0.980646	0.00338151	nan	nan	nan	nan	0.00673639	2.66231	1	1e-09	0.512386
general_ecto-epithelial_cell	nan	nan	nan	nan	0.19036	1.26158	0.848388	0.0012012	0.735047	0.00648481	0.293468	0.881932	0.73038	0.00619513	nan	nan	nan	nan	0.829537	0.00532649	0.98713	0.000483355	4.64288e-05	4.39779	0.842052	0.00503742	nan	nan	nan	nan	0.0127114	2.27005	0.0021408	2.91071	nan	nan	0.822887	0.0536216	0.975728	0.00316338	nan	nan	nan	nan	0.106585	1.7727	0.98723	2.18e-05	0.281151
intestinal_epithelial_cell	nan	nan	nan	nan	0.179822	1.36289	0.00151002	3.1	0.03334	1.73941	0.991598	0.00370884	0.961968	0.000692044	nan	nan	nan	nan	0.544742	0.674259	0.852304	0.269272	0.0550459	1.60872	0.0740122	1.46906	nan	nan	nan	nan	0.421278	0.7398	0.0258154	1.84809	nan	nan	0.341055	0.783753	0.14587	1.40123	nan	nan	nan	nan	0.130936	1.56272	0.118941	1.40301	0.998688
muscle_precursor_cell	nan	nan	nan	nan	0.180293	0.997923	0.187922	1.09799	0.970275	0.00297515	0.129423	1.09515	0.947584	0.00313541	nan	nan	nan	nan	0.737396	0.006694	0.793021	0.0061809	0.000357122	3.55338	0.305052	0.582123	nan	nan	nan	nan	0.00244879	2.57728	0.201127	1.16569	nan	nan	0.926937	0.0777068	0.0489456	1.58041	nan	nan	nan	nan	0.0167753	2.31832	0.999639	1.69e-05	0.311857
protein_secreting_cell	nan	nan	nan	nan	0.0782009	1.66378	1	1e-09	0.847601	0.268419	0.136096	1.1207	0.900031	0.0010462	nan	nan	nan	nan	0.61302	0.552834	0.987638	0.000479911	0.243565	1.08601	0.500765	0.727712	nan	nan	nan	nan	0.153623	1.15241	0.00215058	2.69291	nan	nan	0.680419	0.567892	0.539605	0.710041	nan	nan	nan	nan	0.0135099	2.25108	0.999777	7.44e-07	0.543288
epithelial_cell_of_amnion	nan	nan	nan	nan	0.165547	1.08	1	1e-09	1	1e-09	0.126061	0.903138	0.649134	0.439678	nan	nan	nan	nan	0.653882	0.00758147	0.958849	0.00340232	3.65552e-05	4.28768	0.438699	0.00940696	nan	nan	nan	nan	0.0097028	2.25604	0.406183	0.831456	nan	nan	0.983955	0.0578197	0.0716419	1.52402	nan	nan	nan	nan	0.632	0.396825	0.999977	1e-09	0.936143
Schwann_cell	0.544	0.576923	nan	nan	0.672066	0.496875	0.666746	0.408932	0.999915	3.78832e-06	0.187098	0.97073	0.375678	0.839273	nan	nan	nan	nan	0.937069	0.0041635	0.644733	0.627139	3.2552e-05	4.53262	0.00241685	1.43617	nan	nan	nan	nan	0.00766286	2.34347	0.149813	1.23506	nan	nan	0.860853	0.0968948	0.829132	0.00604635	nan	nan	nan	nan	0.0162287	2.36067	0.50526	0.75492	0.999284
multi_fate_stem_cell	nan	nan	nan	nan	0.887486	0.0010877	0.678684	0.408564	0.999949	5.26047e-07	0.0638393	1.50332	0.914116	0.0037081	nan	nan	nan	nan	0.252374	1.09155	0.625026	0.579231	0.0960643	1.21426	0.0434515	1.03933	nan	nan	nan	nan	0.000376126	3.03534	0.463521	0.707344	nan	nan	0.981933	0.163236	0.0468153	1.82955	nan	nan	nan	nan	0.100222	1.6982	0.99977	7.42e-07	0.603013
fibroblast_of_lymphatic_vessel	nan	nan	nan	nan	0.999949	5.24e-07	0.58684	0.425192	0.971791	0.000774462	0.0988691	1.20442	0.298701	0.983559	nan	nan	nan	nan	0.997883	2.36975e-05	0.986245	0.000485026	0.0010973	3.1896	0.00179338	1.52416	nan	nan	nan	nan	0.00023397	3.57182	0.980174	0.000561472	nan	nan	0.881298	0.0893997	0.0292627	1.78183	nan	nan	nan	nan	0.000609562	3.82918	0.987591	0.00043798	0.992622
keratocyte	nan	nan	nan	nan	0.990112	0.00041388	0.231395	0.967846	0.595771	0.00736046	0.753466	0.0492803	0.499978	0.0366174	nan	nan	nan	nan	0.842772	0.00543035	0.661414	0.442709	0.000199654	3.99304	0.00127546	2.96598	nan	nan	nan	nan	0.624433	0.509312	0.0513973	1.78108	nan	nan	0.713246	0.105943	0.0150843	1.96235	nan	nan	nan	nan	0.989713	1.85599e-05	0.644058	0.496894	0.575973
cardiocyte	nan	nan	nan	nan	0.693982	0.432138	1	1e-09	0.930486	0.205869	0.109627	1.43704	0.857466	0.00730641	nan	nan	nan	nan	0.55537	0.641687	1	1e-09	0.993275	0.000480232	0.694241	0.569836	nan	nan	nan	nan	0.0246665	1.68823	0.794267	0.00111	nan	nan	0.92721	0.341839	0.135428	1.44408	nan	nan	nan	nan	0.636	0.365631	0.998004	1e-09	0.409545
mast_cell	nan	nan	nan	nan	0.382677	0.896492	0.623037	0.438761	1	1e-09	0.0377408	1.65259	0.325967	0.855894	nan	nan	nan	nan	1	1e-09	0.627997	0.497295	0.323927	1.01631	0.506244	0.743531	nan	nan	nan	nan	0.997758	0.000348107	0.458089	0.729137	nan	nan	0.930334	0.00493446	0.226995	1.22655	nan	nan	nan	nan	0.216204	1.23977	0.986231	2.25e-05	0.144143
human_diencephalon_-_adult_sample	nan	nan	nan	nan	0.223228	1.22999	0.0517291	1.91732	0.017892	2.28785	0.98837	0.00270465	0.379714	0.0469189	nan	nan	nan	nan	0.53479	0.681965	0.999907	6.23708e-07	0.129073	1.21185	0.00624651	2.35267	nan	nan	nan	nan	0.182103	1.27158	0.42535	0.757998	nan	nan	0.39355	0.290822	0.0592015	1.78961	nan	nan	nan	nan	0.306	1.37646	1	1e-09	0.54399
secretory_cell	nan	nan	nan	nan	0.796053	0.00134395	0.657634	0.427512	1	1e-09	0.0745525	1.45699	0.934431	0.00345362	nan	nan	nan	nan	0.622524	0.584743	0.457254	0.827526	0.336731	0.942518	0.57691	0.518931	nan	nan	nan	nan	0.00316375	2.19742	0.301025	0.957031	nan	nan	0.884868	0.399372	0.0812513	1.6197	nan	nan	nan	nan	0.00689424	3.45691	0.999749	8.06e-07	0.976306
epithelial_cell_of_prostate	0.188	2.08097	nan	nan	0.0880418	1.78329	0.0152199	2.18504	0.273829	1.00448	0.548118	0.782317	0.955301	0.00070774	nan	nan	nan	nan	0.655128	0.547387	1	1e-09	0.0220688	1.92795	0.180434	1.05378	nan	nan	nan	nan	0.468619	0.772847	0.023172	1.94542	nan	nan	0.457785	0.377253	0.0306403	2.00298	nan	nan	nan	nan	0.237185	1.28369	0.672465	0.444107	1
hepatic_mesenchymal_stem_cell	nan	nan	nan	nan	0.394278	0.613415	0.562393	0.423991	1	1e-09	0.0111534	1.99054	0.276297	0.824783	nan	nan	nan	nan	0.999977	1e-09	0.909288	0.196691	0.168023	1.15319	0.948146	0.00396249	nan	nan	nan	nan	0.155085	0.129991	0.220472	1.36255	nan	nan	0.73201	0.478362	0.0316195	2.03833	nan	nan	nan	nan	0.06	3.31902	0.324782	0.873597	1
precursor_cell	nan	nan	nan	nan	0.2038	1.26481	0.199455	1.03596	0.931275	0.00540598	0.572528	0.51261	0.943746	0.000773193	nan	nan	nan	nan	0.195026	1.24988	0.630574	0.588198	0.0402558	1.74323	0.0156394	1.88975	nan	nan	nan	nan	0.0652707	1.58752	0.46687	0.732902	nan	nan	0.965188	0.18058	0.0459204	1.84479	nan	nan	nan	nan	0.0769445	1.83652	0.9998	7.34e-07	0.589883
adipocyte_of_breast	nan	nan	nan	nan	0.874251	0.205867	0.163291	1.40355	0.998713	2.59163e-05	0.225389	1.04614	0.50517	0.0345431	nan	nan	nan	nan	0.999257	2.11541e-05	0.669203	0.00767784	0.000180346	3.90832	0.906041	0.00502071	nan	nan	nan	nan	0.0117552	1.87135	0.263165	1.29591	nan	nan	0.981797	0.00389875	0.0277355	1.80382	nan	nan	nan	nan	0.324	1.34635	0.91234	4.46e-05	0.797654
urothelial_cell	nan	nan	nan	nan	0.154931	1.37909	1	1e-09	0.437104	0.720404	0.313966	0.958955	0.918263	0.000899259	nan	nan	nan	nan	0.641592	0.521336	1	1e-09	0.0849081	1.68351	0.720715	0.431244	nan	nan	nan	nan	0.714832	0.00154144	0.0318905	1.72783	nan	nan	0.647479	0.555951	0.0271477	2.17071	nan	nan	nan	nan	nan	nan	0.998004	1e-09	0.993762
B_cell	nan	nan	nan	nan	0.998153	1.83e-05	0.224656	0.971232	0.960268	0.000732243	0.960589	0.00316296	0.994037	1.01235e-05	nan	nan	nan	nan	0.943004	0.000658492	0.999443	1.43769e-05	0.908329	0.00103087	0.389714	0.733403	nan	nan	nan	nan	0.994753	6.89935e-05	0.0320691	1.72275	nan	nan	0.549153	0.609629	0.0532104	1.85535	nan	nan	nan	nan	0.479653	0.575119	0.975542	0.00054808	0.716244
human_amniotic_membrane_cell-_Amnion_sample	nan	nan	nan	nan	0.47	0.789889	0.108	2.67023	1	1e-09	0.134974	1.16884	0.985179	2.8723e-05	nan	nan	nan	nan	0.47371	0.72113	1	1e-09	0.310334	0.913986	0.176599	1.33069	nan	nan	nan	nan	0.931482	0.250127	0.203256	1.30645	nan	nan	0.757632	0.477112	0.0135248	2.50727	nan	nan	nan	nan	0.12	2.51256	0.168	2.1097	0.181963
exocrine_cell	nan	nan	nan	nan	0.097908	1.41818	0.89833	0.00105251	0.606886	0.518661	0.0263711	1.71245	0.840125	0.00120667	nan	nan	nan	nan	0.642115	0.547779	0.987251	0.000496574	0.619102	0.574208	0.34081	0.983191	nan	nan	nan	nan	0.157181	1.17223	0.0218494	2.24004	nan	nan	0.980947	0.161235	0.0864125	1.65133	nan	nan	nan	nan	0.143429	1.436	0.987944	2.17e-05	0.479398
extraembryonic_cell	nan	nan	nan	nan	0.110552	1.56697	0.630584	0.46461	0.999469	1.26084e-05	0.38019	0.65617	0.914077	0.000865599	nan	nan	nan	nan	0.365386	0.950439	0.440658	0.761829	0.360487	0.842766	0.155702	1.37806	nan	nan	nan	nan	0.149933	1.20017	0.999977	1e-09	nan	nan	0.933698	0.365862	0.042995	1.9002	nan	nan	nan	nan	0.0933703	1.75302	0.999977	1e-09	0.468798
squamous_epithelial_cell	nan	nan	nan	nan	0.839138	0.00123522	1	1e-09	0.998647	3.75806e-05	0.173849	1.20415	0.820955	0.00856777	nan	nan	nan	nan	0.356563	0.865308	0.989365	0.000436199	0.289547	0.988597	0.0568236	1.72655	nan	nan	nan	nan	0.151404	1.37391	0.00449622	2.51503	nan	nan	0.719226	0.539956	0.0421059	1.94982	nan	nan	nan	nan	0.282752	1.01159	0.999808	7.07e-07	0.458363
fibroblast_of_lung	nan	nan	nan	nan	1	1e-09	0.0902873	1.59749	0.293738	1.02209	0.443018	0.81263	0.890863	0.00703564	nan	nan	nan	nan	0.123611	1.43623	0.383081	0.829305	0.0202087	2.14131	0.0314195	1.9605	nan	nan	nan	nan	0.252095	1.13826	0.682534	0.00139367	nan	nan	0.995318	0.00312934	0.0662282	1.66072	nan	nan	nan	nan	0.078	2.91971	0.999977	1e-09	0.559351
non-terminally_differentiated_cell	nan	nan	nan	nan	0.979963	0.00281996	0.660412	0.399227	0.999847	1.51571e-05	0.719953	0.0251003	0.925896	0.00354134	nan	nan	nan	nan	0.901353	0.00485178	0.803207	0.00613162	0.000425607	3.56027	0.0912113	1.01136	nan	nan	nan	nan	0.0572843	1.54218	0.173494	1.13412	nan	nan	0.796856	0.097675	0.0542038	1.57276	nan	nan	nan	nan	0.0135244	3.2786	1	1e-09	0.256968
airway_epithelial_cell	nan	nan	nan	nan	0.198632	1.23451	0.00215239	3.72143	0.0320847	1.9157	0.265807	1.03821	0.912439	0.000898173	nan	nan	nan	nan	0.624373	0.557452	1	1e-09	0.112462	1.31628	0.804247	0.338445	nan	nan	nan	nan	0.178598	1.14645	0.00380004	2.714	nan	nan	0.754199	0.438442	0.0150963	2.21381	nan	nan	nan	nan	0.194382	1.18899	1	1e-09	0.496727
smooth_muscle_cell_of_the_brachiocephalic_vasculature	nan	nan	nan	nan	0.927919	4.23e-05	0.655478	0.423003	0.518326	0.665521	0.0858479	1.5054	0.438851	0.771445	nan	nan	nan	nan	0.999501	1.14638e-05	0.451725	0.791552	0.171661	1.19206	0.00043438	3.18333	nan	nan	nan	nan	0.189285	0.949934	0.231227	1.2413	nan	nan	0.231234	0.222272	0.814199	0.419112	nan	nan	nan	nan	0.282928	1.06889	0.986231	2.16e-05	0.580843
hepatic_stellate_cell	nan	nan	nan	nan	0.189957	1.32517	0.018475	1.94375	0.999318	1.30121e-05	0.338374	0.679944	0.61594	0.607601	nan	nan	nan	nan	0.148541	1.34242	0.79033	0.328534	0.579154	0.610623	0.00438396	2.79037	nan	nan	nan	nan	0.260903	1.1434	0.749109	0.33684	nan	nan	0.861606	0.409578	0.0780333	1.69359	nan	nan	nan	nan	0.09	2.81492	0.522729	0.509323	0.994404
extracellular_matrix_secreting_cell	nan	nan	nan	nan	0.90283	0.0008279	0.473103	0.660725	0.999986	2.63687e-06	0.848727	0.0221426	0.62567	0.491419	nan	nan	nan	nan	0.976355	0.000627321	0.900422	0.00512425	0.000770517	3.4841	0.519144	0.53843	nan	nan	nan	nan	0.058142	1.62708	0.735408	0.399485	nan	nan	0.898789	0.0828624	0.0258026	1.80644	nan	nan	nan	nan	0.0744818	1.97007	0.999977	1e-09	0.935608
amnion_mesenchymal_stem_cell	nan	nan	nan	nan	0.126112	1.54329	0.382119	0.767796	0.999998	2.39229e-07	0.829187	0.00540382	0.936518	0.000726871	nan	nan	nan	nan	0.645402	0.551061	0.984447	0.000486281	0.0311157	1.80233	0.121545	1.50476	nan	nan	nan	nan	0.99776	0.00203665	0.605243	0.458629	nan	nan	0.973275	0.0357078	0.187414	0.769483	nan	nan	nan	nan	0.187349	1.32785	0.469349	0.545321	0.285784
vascular_associated_smooth_muscle_cell	nan	nan	nan	nan	0.600435	0.0307214	0.447491	0.714103	0.51633	0.723016	0.081358	1.54493	0.734059	0.00633003	nan	nan	nan	nan	0.652555	0.58196	0.523789	0.748068	0.789766	0.0055333	0.00476647	1.46233	nan	nan	nan	nan	0.0024074	2.31126	0.858132	0.293429	nan	nan	0.519259	0.641218	0.105286	1.53972	nan	nan	nan	nan	0.0714644	2.93662	0.479917	0.767967	0.998034
aortic_endothelial_cell	nan	nan	nan	nan	0.406558	0.878543	0.619476	0.397068	0.854269	0.0444357	0.875108	0.297797	0.790334	0.00926196	nan	nan	nan	nan	0.999098	3.59016e-05	0.98877	0.000450014	0.22777	1.09989	0.00169969	3.07429	nan	nan	nan	nan	0.695227	0.563112	0.0722529	1.31792	nan	nan	0.626503	0.597888	0.0442811	1.9526	nan	nan	nan	nan	0.305252	1.03927	0.999813	7.3e-07	0.983951
fat_cell	nan	nan	nan	nan	0.955946	0.00078311	0.654039	0.445646	0.999993	1.21236e-06	0.847158	0.0464918	0.69353	0.0248506	nan	nan	nan	nan	0.999483	2.05732e-05	0.168648	1.39132	1.09651e-05	4.74274	0.471589	0.573146	nan	nan	nan	nan	0.230943	1.09245	1	1e-09	nan	nan	0.69084	0.049302	0.0159549	1.94878	nan	nan	nan	nan	0.0723576	2.15009	0.999977	1e-09	0.96871
neutrophil	nan	nan	nan	nan	0.717115	0.0242134	0.595276	0.421471	1	1e-09	0.912448	0.00568539	0.993814	9.40373e-06	nan	nan	nan	nan	0.997608	1.25058e-06	0.999064	1.44427e-05	0.0534928	1.83108	0.00044388	3.73671	nan	nan	nan	nan	0.552125	0.688456	0.390948	0.806822	nan	nan	0.347339	0.842987	0.29645	1.06581	nan	nan	nan	nan	0.15578	1.52247	0.999977	1e-09	0.180859
fibroblast_of_choroid_plexus	0.316	1.13809	nan	nan	0.999977	1e-09	0.573956	0.538087	0.503949	0.668421	0.0923358	1.53184	0.9221	0.00594248	nan	nan	nan	nan	0.12653	1.34251	0.423622	0.76681	0.671113	0.00153122	8.32e-05	4.69309	nan	nan	nan	nan	0.122169	1.51412	0.590548	0.430265	nan	nan	0.979357	0.0215377	0.0372366	2.07419	nan	nan	nan	nan	0.164762	2.06217	0.304165	1.0393	0.994495
acinar_cell_of_sebaceous_gland	nan	nan	nan	nan	0.0202598	1.97505	0.283917	1.11493	0.583357	0.537991	0.864946	0.0215742	0.859586	0.00117989	nan	nan	nan	nan	0.590269	0.586045	0.988693	0.000486779	0.315425	0.994446	0.427065	0.849339	nan	nan	nan	nan	0.126186	1.16593	0.0177817	2.31993	nan	nan	0.999842	0.000175078	0.591464	0.644436	nan	nan	nan	nan	0.463749	0.707225	0.987944	2.17e-05	0.514959
fibroblast_of_pulmonary_artery	nan	nan	nan	nan	nan	nan	nan	nan	1	1e-09	0.85966	0.00461537	0.520466	0.00828518	nan	nan	nan	nan	0.638	0.199124	0.998004	1e-09	0.0012104	3.41976	0.295802	0.677586	nan	nan	nan	nan	0.0771533	1.38032	nan	nan	nan	nan	0.947989	0.0593045	0.998498	2.22054e-05	nan	nan	nan	nan	nan	nan	nan	nan	0.965395
epidermal_cell	nan	nan	nan	nan	0.240819	1.25653	0.305353	1.081	0.615227	0.478901	0.521654	0.667559	0.828683	0.00119697	nan	nan	nan	nan	0.29953	0.983775	0.985182	0.000486645	0.212419	1.18027	0.107402	1.4638	nan	nan	nan	nan	0.0385973	1.87007	0.0854621	1.8655	nan	nan	0.787216	0.259284	0.87882	0.0460109	nan	nan	nan	nan	0.0974162	1.7606	0.988631	2e-05	0.34094
pericyte_cell	nan	nan	nan	nan	0.321051	0.689711	0.959168	0.00313622	0.999989	1.22665e-06	0.0892846	1.19769	0.746026	0.00633549	nan	nan	nan	nan	0.924337	0.00458846	0.94703	0.00396827	1.06588e-05	4.3551	0.31364	0.668635	nan	nan	nan	nan	0.00337911	2.41075	0.999699	2.47285e-07	nan	nan	0.320606	0.150423	0.0259517	1.81593	nan	nan	nan	nan	0.032	4.06204	1	1e-09	0.994011
human_amniotic_membrane_cell-_fetal_sample	nan	nan	nan	nan	0.830989	0.34359	0.21555	1.01576	0.756067	0.0625948	0.954592	0.00405724	0.240414	1.09609	nan	nan	nan	nan	0.906073	0.0165186	0.301932	0.999431	0.0822747	1.40706	0.0125336	2.26487	nan	nan	nan	nan	0.482796	0.674543	0.98458	0.000553402	nan	nan	0.811685	0.102234	0.6724	0.457824	nan	nan	nan	nan	0.255592	0.886258	0.991796	0.00043451	0.890053
myotube	nan	nan	nan	nan	0.318934	0.951418	0.00984751	2.3245	0.908072	0.00106245	0.865152	0.00529911	0.963736	0.000691034	nan	nan	nan	nan	0.330578	0.802064	0.979194	0.000575307	0.917942	0.000923076	0.00161718	2.69205	nan	nan	nan	nan	0.0286512	2.0504	0.484935	0.622908	nan	nan	0.718396	0.286317	0.0744379	1.78032	nan	nan	nan	nan	0.0186471	2.29849	0.284479	0.977431	0.99305
leptomeningeal_cell	nan	nan	nan	nan	0.647068	0.543756	0.00918303	3.0062	0.968991	0.00306837	0.691702	0.0532295	0.241675	0.954213	nan	nan	nan	nan	0.999952	1.6007e-06	0.854781	0.256967	0.000812723	3.33007	0.40038	0.00970186	nan	nan	nan	nan	0.382808	0.782309	0.999917	5.35425e-07	nan	nan	0.989465	0.029373	0.0095739	2.06725	nan	nan	nan	nan	0.125508	1.69671	0.942164	0.00080649	0.994687
immature_conventional_dendritic_cell	nan	nan	nan	nan	0.164012	1.34091	0.0569583	1.69006	0.872384	0.00670628	0.936833	0.0051688	0.88044	0.00106159	nan	nan	nan	nan	0.486766	0.658401	0.856229	0.259847	0.106757	1.39167	0.00028363	3.56659	nan	nan	nan	nan	0.799623	0.0714542	0.0238256	2.12867	nan	nan	0.39651	0.691828	0.211758	1.17807	nan	nan	nan	nan	0.125408	1.46297	0.99978	7.24e-07	0.934603
fibroblast_of_cardiac_tissue	nan	nan	nan	nan	0.378481	0.686007	0.999977	1e-09	0.996234	0.00172066	0.144541	1.16274	0.672252	0.0244472	nan	nan	nan	nan	0.909646	0.00463561	1	1e-09	0.010756	2.345	0.34854	0.616592	nan	nan	nan	nan	0.0190684	1.86813	0.0627384	1.6629	nan	nan	0.693151	0.113701	0.0339856	1.71715	nan	nan	nan	nan	0.13572	1.78978	0.999977	1e-09	0.868227
epithelial_cell_of_alimentary_canal	nan	nan	nan	nan	0.190662	1.28354	0.193194	1.20711	0.198487	1.07391	0.416637	0.884219	0.944081	0.000752811	nan	nan	nan	nan	0.606659	0.579749	1	1e-09	0.00026131	3.05067	0.0410087	1.69079	nan	nan	nan	nan	0.132836	1.2631	0.249943	1.24123	nan	nan	0.642371	0.299427	0.0698837	1.62094	nan	nan	nan	nan	0.616	0.354736	0.261348	1.14183	0.999996
Sertoli_cell	nan	nan	nan	nan	0.201503	1.27317	0.00415052	3.81636	0.99923	1.39894e-05	0.0109416	2.03997	0.759024	0.0248009	nan	nan	nan	nan	0.905032	0.000745962	0.981476	0.000534474	0.22637	1.16693	0.108329	1.39059	nan	nan	nan	nan	0.0271924	1.99072	0.447005	0.687403	nan	nan	0.401015	0.697753	0.667143	0.537709	nan	nan	nan	nan	nan	nan	0.29316	0.916419	0.970112
renal_cortical_epithelial_cell	nan	nan	nan	nan	0.259446	0.81773	0.0395223	2.06816	0.8878	0.00511327	0.306793	0.922553	0.600275	0.0546671	nan	nan	nan	nan	0.907236	0.00489804	0.652428	0.558343	0.000284033	3.75729	0.0611099	1.01977	nan	nan	nan	nan	0.00582445	2.32566	0.00887389	2.69229	nan	nan	0.869556	0.0917636	0.0105293	2.08975	nan	nan	nan	nan	0.0642058	2.11582	0.204754	1.06974	0.364979
capillary_endothelial_cell	0.372	0.963391	nan	nan	0.0771941	1.75756	1	1e-09	0.825934	0.00579697	0.438375	0.777565	0.712567	0.0225469	nan	nan	nan	nan	0.852575	0.00494523	0.989518	0.000447896	2.36452e-05	5.03864	0.0208684	1.86845	nan	nan	nan	nan	0.0058282	2.4668	0.0355501	2.08579	nan	nan	0.367684	0.147737	0.0162018	1.94903	nan	nan	nan	nan	0.289065	1.0764	0.942139	0.00087685	0.999348
epithelial_cell_of_proximal_tubule	nan	nan	nan	nan	0.0539981	1.88303	0.0412022	2.0975	0.555159	0.00815555	0.339116	0.898625	0.884985	0.0037303	nan	nan	nan	nan	0.37443	0.951887	0.659124	0.56367	0.000785248	3.2654	0.0116434	2.29374	nan	nan	nan	nan	0.013116	2.10488	0.160956	1.35544	nan	nan	0.973581	0.0619492	0.842317	0.00579538	nan	nan	nan	nan	0.0578478	2.11347	0.313474	0.958637	0.949418
central_nervous_system_pericyte	nan	nan	nan	nan	0.803048	0.221319	0.0241532	3.4213	0.999983	1.20479e-06	0.0483381	1.33143	0.657717	0.00672426	nan	nan	nan	nan	0.999313	1.86628e-05	0.975314	0.00257356	1.9123e-05	5.10666	0.0607645	1.01837	nan	nan	nan	nan	0.13005	0.0584505	0.999977	1e-09	nan	nan	0.778773	0.0931402	0.0622162	1.49595	nan	nan	nan	nan	0.084	2.97066	0.591718	0.522444	0.913427
chondrocyte	nan	nan	nan	nan	0.940988	3.88e-05	0.468538	0.667649	0.993932	0.000423805	0.589379	0.532625	0.385202	0.811903	nan	nan	nan	nan	0.630869	0.51584	0.40537	0.915552	0.778518	0.496447	0.596855	0.587729	nan	nan	nan	nan	0.0459602	1.6989	0.687128	0.430353	nan	nan	0.897942	0.00542961	0.84476	0.368343	nan	nan	nan	nan	0.00552185	3.30951	0.756043	0.348436	0.974211
hepatocyte	nan	nan	nan	nan	0.563073	0.67309	0.477381	0.646931	0.999675	1.68005e-05	0.999231	9.55495e-05	0.608421	0.0248304	nan	nan	nan	nan	0.999601	1.74539e-05	0.996208	0.000422427	0.00066413	3.41921	0.567145	0.457828	nan	nan	nan	nan	0.989352	0.00250781	0.536339	0.645196	nan	nan	0.736175	0.0494946	0.0527232	1.51676	nan	nan	nan	nan	0.300644	0.990057	1	1e-09	0.42126
preadipocyte	nan	nan	nan	nan	0.203055	1.23724	0.85945	0.0176944	0.994055	0.000362968	0.0637176	1.51749	0.579575	0.583305	nan	nan	nan	nan	0.355367	0.799563	0.98637	0.00048184	0.28184	1.01279	0.190422	1.16884	nan	nan	nan	nan	0.00105773	2.7588	0.0838548	1.58232	nan	nan	0.643269	0.53948	0.0855795	1.59766	nan	nan	nan	nan	0.0747709	1.87279	0.999793	7.43e-07	0.439056
corneal_epithelial_cell	nan	nan	nan	nan	0.266632	1.05698	0.0457425	1.39387	0.692317	0.00699205	0.178067	1.02009	0.513982	0.00907262	nan	nan	nan	nan	0.841095	0.0051309	1	1e-09	0.000125172	3.80775	0.997126	2.66e-05	nan	nan	nan	nan	0.0444137	1.6901	0.00765337	2.3504	nan	nan	0.658899	0.105933	0.1119	1.26978	nan	nan	nan	nan	0.469999	0.59512	0.795225	0.0195971	0.999989
light_melanocyte	0.434	0.767754	nan	nan	0.292185	0.954329	0.0118125	2.20016	0.0523542	1.74758	0.755513	0.413081	0.975125	0.000141997	nan	nan	nan	nan	0.409086	0.771321	0.991629	0.000439623	0.155542	1.00501	0.00076522	3.00549	nan	nan	nan	nan	0.107287	1.57474	0.258139	1.00563	nan	nan	0.973689	0.00107717	0.277987	1.0112	nan	nan	nan	nan	0.000193196	4.57758	0.999836	6.88e-07	0.363396
human_CD14-positive_monocyte_sample	nan	nan	nan	nan	0.689382	0.418992	0.138472	1.34319	0.827633	0.0203452	0.960218	0.00495884	0.863026	0.00116596	nan	nan	nan	nan	0.606863	0.0297184	0.858942	0.261116	0.0759609	1.57323	0.00027115	3.53728	nan	nan	nan	nan	0.703794	0.520432	0.390418	0.882202	nan	nan	0.75944	0.298841	0.27724	1.09501	nan	nan	nan	nan	0.204228	1.19315	1	1e-09	0.428047
non-pigmented_ciliary_epithelial_cell	nan	nan	nan	nan	0.973177	0.0092333	0.591299	0.418365	0.675637	0.00737929	0.899171	0.0395304	0.558496	0.497456	nan	nan	nan	nan	0.942826	0.00377008	0.675021	0.454865	1.86344e-05	4.6035	0.00026615	3.97941	nan	nan	nan	nan	0.16144	1.12382	1	1e-09	nan	nan	0.858976	0.0901798	0.0856718	1.38148	nan	nan	nan	nan	0.240837	1.17393	1	1e-09	0.996772
phagocyte	nan	nan	nan	nan	0.407472	0.761341	0.0353604	1.83475	0.992601	2.48165e-05	0.960421	0.00467712	0.989176	1.11558e-05	nan	nan	nan	nan	0.4591	0.608707	0.845617	0.271802	0.0229055	1.93856	5.56e-05	4.07807	nan	nan	nan	nan	0.980068	0.000621511	0.476659	0.70195	nan	nan	0.576946	0.564516	0.0154132	2.24353	nan	nan	nan	nan	0.23959	1.11412	0.999791	7.35e-07	0.942826
mesenchymal_stem_cell	nan	nan	nan	nan	0.884468	0.00109715	0.665411	0.410933	0.99973	4.3705e-06	0.0618432	1.51816	0.934381	0.000795536	nan	nan	nan	nan	0.248703	1.10415	0.631725	0.578057	0.0916738	1.22052	0.0414418	1.04177	nan	nan	nan	nan	0.000227066	3.07726	0.462212	0.710008	nan	nan	0.968859	0.174499	0.0405749	1.85214	nan	nan	nan	nan	0.107318	1.7068	0.999769	7.45e-07	0.593822
human_pineal_gland_-_adult_sample	nan	nan	nan	nan	0.146321	1.38069	0.0381507	2.1066	0.0136424	2.43515	0.985937	0.00272852	0.697258	0.0110551	nan	nan	nan	nan	0.513095	0.666779	1	1e-09	0.318455	0.964116	0.00455115	2.51366	nan	nan	nan	nan	0.858741	0.341729	0.590259	0.540641	nan	nan	0.593251	0.251347	0.122438	1.58254	nan	nan	nan	nan	0.602	0.368324	0.999977	1e-09	0.309427
omentum_preadipocyte	nan	nan	nan	nan	0.643391	0.419907	0.059708	1.68729	0.999869	1.5181e-06	0.914987	0.00477497	0.818448	0.00818388	nan	nan	nan	nan	0.438449	0.606043	0.564447	0.620368	0.990247	0.000483446	0.12365	1.2124	nan	nan	nan	nan	0.15392	1.38378	0.644831	0.424215	nan	nan	0.430404	0.733703	0.0117855	2.50515	nan	nan	nan	nan	0.042	3.5043	0.463016	0.557854	1
human_chondrocyte_re-differentiated_sample	0.998004	1e-09	nan	nan	0.958367	3.52e-05	0.510027	0.5575	0.993476	0.000429869	0.180329	1.31809	0.521212	0.726022	nan	nan	nan	nan	0.61239	0.545205	0.461666	0.850605	0.702268	0.509895	0.768752	0.0653354	nan	nan	nan	nan	0.0482534	1.67906	0.196955	0.882885	nan	nan	0.741275	0.0064593	0.895508	0.0473079	nan	nan	nan	nan	0.0138535	2.99518	0.247279	1.14101	0.988626
smooth_muscle_cell_sample	nan	nan	nan	nan	0.527491	0.0627549	0.69007	0.421807	0.926811	0.00435893	0.0821289	1.29857	0.709943	0.0165113	nan	nan	nan	nan	0.974715	0.00323765	0.929667	0.00459577	2.71737e-05	4.71156	0.00509748	1.38209	nan	nan	nan	nan	0.0209951	1.78082	1	1e-09	nan	nan	0.668256	0.117277	0.0274913	1.80548	nan	nan	nan	nan	0.0148062	3.15353	0.999996	1.56e-07	0.98605
human_chondrocyte_de-differentiated_sample	nan	nan	nan	nan	0.969638	0.00070914	0.0432446	2.57452	0.999895	9.02017e-07	0.731957	0.0524811	0.937327	0.00323689	nan	nan	nan	nan	0.947639	0.00389176	0.434201	0.82158	0.00226271	3.12187	0.0784784	1.0525	nan	nan	nan	nan	0.104742	1.38318	0.532137	0.627078	nan	nan	0.898673	0.0799359	0.169077	1.13389	nan	nan	nan	nan	0.206834	1.37379	0.427068	0.736277	0.837327
smooth_muscle_cell_of_the_internal_thoracic_artery	nan	nan	nan	nan	1	1e-09	0.0487398	1.96656	0.923266	0.00456768	0.0898358	1.36008	0.111681	1.35281	nan	nan	nan	nan	0.932951	0.00454936	0.19304	1.32025	0.00501166	2.76715	0.0281491	1.18961	nan	nan	nan	nan	0.0306115	1.73172	0.516029	0.648606	nan	nan	0.976758	0.0628895	0.0425067	1.70712	nan	nan	nan	nan	0.0670978	2.11237	0.375005	0.816233	0.999961
glial_cell_(sensu_Vertebrata)	nan	nan	nan	nan	0.514656	0.623526	0.0274313	1.88403	0.104183	1.3203	0.961927	0.0037672	0.719245	0.0100241	nan	nan	nan	nan	0.223161	1.18843	0.91247	0.033301	0.0965309	1.28792	0.049449	1.8089	nan	nan	nan	nan	0.10346	1.42833	1	1e-09	nan	nan	0.492084	0.622432	0.203241	1.16603	nan	nan	nan	nan	0.234271	1.13952	0.956381	0.00070816	0.999999
mononuclear_cell	nan	nan	nan	nan	0.529913	0.698038	0.473808	0.683189	1	1e-09	0.99885	0.00010217	0.955947	0.000740708	nan	nan	nan	nan	0.944739	0.000665772	0.999215	1.49613e-05	0.00115948	3.11331	0.00021231	3.82984	nan	nan	nan	nan	0.976085	0.000797892	0.460396	0.730316	nan	nan	0.766079	0.0551336	0.847549	0.0057398	nan	nan	nan	nan	0.116752	1.50483	0.755579	0.343108	0.462791
stromal_cell_of_pancreas	nan	nan	nan	nan	0.410399	0.897423	0.899698	0.00106174	0.99858	2.57569e-05	0.273337	0.966927	0.454245	0.599482	nan	nan	nan	nan	1	1e-09	0.896872	0.00474601	0.000201301	3.89714	0.233709	0.785972	nan	nan	nan	nan	0.00697336	2.37667	0.984733	0.000503496	nan	nan	0.92977	0.072864	0.991936	0.00256137	nan	nan	nan	nan	0.0989232	1.51021	0.799465	0.320916	0.529718
smooth_muscle_cell_of_the_subclavian_artery	nan	nan	nan	nan	1	1e-09	0.0524862	1.94162	0.926806	0.00442633	0.0863614	1.29458	0.2452	1.01013	nan	nan	nan	nan	0.944789	0.00425087	0.243659	1.17483	0.000887384	3.49198	0.422117	0.603307	nan	nan	nan	nan	0.0108145	1.98144	0.791199	0.320037	nan	nan	0.934158	0.0818851	0.0477494	1.65668	nan	nan	nan	nan	0.00928512	3.52362	0.899939	0.00462209	0.99999
pluripotent_stem_cell	0.475862	0.794496	nan	nan	0.939909	0.00090839	0.913793	0.00292316	0.567636	0.661121	0.994943	0.00246305	0.943646	0.000719527	nan	nan	nan	nan	0.518718	0.722199	0.844688	0.0410509	0.611702	0.700594	0.912008	0.286641	nan	nan	nan	nan	0.999959	2.33415e-06	0.569279	0.530037	nan	nan	0.99998	0.000182639	0.371006	0.839375	nan	nan	nan	nan	0.999977	1e-09	0.491667	0.704703	0.999999
nucleus_pulposus_cell_of_intervertebral_disc	0.998004	1e-09	nan	nan	0.997131	1.29e-05	0.0328692	2.60896	0.381971	0.902876	0.989744	0.00255872	0.99609	2.35497e-05	nan	nan	nan	nan	1	1e-09	0.982737	0.000585241	0.800062	0.438834	0.530309	0.700752	nan	nan	nan	nan	0.0764466	1.39284	0.524816	0.617009	nan	nan	0.642074	0.472202	0.193428	1.20033	nan	nan	nan	nan	0.138801	2.39582	0.23947	1.09325	1
mesenchymal_stem_cell_of_Whartons_jelly	nan	nan	nan	nan	nan	nan	nan	nan	0.190983	1.2895	0.0764012	1.64037	0.762853	0.00135416	nan	nan	nan	nan	0.5	0.592651	0.616	0.355745	0.974819	0.000636283	0.0743403	2.19198	nan	nan	nan	nan	0.316229	0.976791	0.606	0.396668	nan	nan	0.385142	0.717194	0.668962	0.529459	nan	nan	nan	nan	nan	nan	nan	nan	0.354
smooth_muscle_cell_of_the_umbilical_artery	nan	nan	nan	nan	0.671743	0.439656	0.118444	1.27911	0.999622	1.32343e-05	0.331815	0.962613	0.180662	1.22926	nan	nan	nan	nan	0.607288	0.620553	0.988304	0.000502724	0.347239	1.03695	0.265602	1.12978	nan	nan	nan	nan	0.0413611	1.25398	0.144849	1.44949	nan	nan	0.703823	0.59404	0.321248	1.01761	nan	nan	nan	nan	0.286	1.52207	0.222463	1.27446	0.992223
endothelial_cell_of_hepatic_sinusoid	nan	nan	nan	nan	0.868441	0.0173911	1	1e-09	0.970111	0.0019533	0.121142	1.21794	0.0674553	1.4901	nan	nan	nan	nan	1	1e-09	1	1e-09	0.0021143	2.91857	1	1e-09	nan	nan	nan	nan	0.43817	0.0826492	0.991949	1.47696e-06	nan	nan	0.487694	0.13678	0.00578075	2.26218	nan	nan	nan	nan	0.131938	1.65833	0.985121	0.00041034	0.999347
stromal_cell	nan	nan	nan	nan	0.287223	1.14534	0.45946	0.685853	0.999173	3.57132e-05	0.392507	0.645195	0.554026	0.629233	nan	nan	nan	nan	0.57756	0.643504	0.418778	0.896089	0.119935	1.46545	0.176491	1.32333	nan	nan	nan	nan	0.15588	1.18452	0.714599	0.420977	nan	nan	0.809333	0.448347	0.0318547	1.93025	nan	nan	nan	nan	0.058	3.37734	0.999977	1e-09	0.98101
keratinized_cell_of_the_oral_mucosa	nan	nan	nan	nan	0.944499	3.87e-05	1	1e-09	0.999841	6.73384e-07	0.513903	0.165245	0.987771	2.80918e-05	nan	nan	nan	nan	0.28038	0.998434	1	1e-09	0.383997	0.774155	0.192625	1.08617	nan	nan	nan	nan	0.0853424	1.43587	0.00541138	2.77132	nan	nan	0.762718	0.430678	0.0596987	1.76351	nan	nan	nan	nan	nan	nan	0.992212	1.4e-05	0.45355
fibroblast	nan	nan	nan	nan	0.99997	1.53e-06	0.955412	0.00310272	0.962698	0.00314184	0.0717161	1.2584	0.774522	0.00590791	nan	nan	nan	nan	0.882539	0.00474087	0.999551	1.85277e-05	0.000218465	3.61128	0.162291	0.812103	nan	nan	nan	nan	0.00259709	2.5622	0.990137	3.20513e-05	nan	nan	0.996922	0.0256882	0.0436943	1.64422	nan	nan	nan	nan	0.0132457	2.33688	0.999996	1.46e-07	0.369184
fibroblast_of_the_conjunctiva	0.112	2.52207	nan	nan	0.109954	1.51111	0.189905	1.18433	0.552998	0.700415	0.830705	0.377982	0.518432	0.735557	nan	nan	nan	nan	0.454266	0.655757	0.750002	0.392535	0.147093	1.33209	0.0106899	1.77744	nan	nan	nan	nan	0.561973	0.792263	0.539439	0.695543	nan	nan	0.805589	0.467888	0.145223	1.42358	nan	nan	nan	nan	0.978932	0.00057597	0.993267	0.0003835	0.951549
epithelial_cell	nan	nan	nan	nan	0.209039	0.978154	0.61918	0.427915	0.892999	0.00472786	0.155389	1.08657	0.712762	0.0234966	nan	nan	nan	nan	0.96138	0.00354256	0.999619	1.8569e-05	7.57133e-05	3.85412	0.601369	0.417721	nan	nan	nan	nan	0.0534854	1.61097	0.0838127	1.22015	nan	nan	0.498897	0.138577	0.0042327	2.31748	nan	nan	nan	nan	0.163288	1.31682	0.999996	1.46e-07	0.980611
smooth_muscle_cell_of_the_esophagus	0.998004	1e-09	nan	nan	0.131193	1.44586	0.00224851	3.30371	0.841486	0.0082598	0.230905	1.05882	0.831054	0.00855082	nan	nan	nan	nan	0.869596	0.243264	1	1e-09	0.916777	0.00476936	0.00202535	2.8191	nan	nan	nan	nan	0.0545661	0.0492704	1	1e-09	nan	nan	0.672263	0.529014	0.0583211	1.79129	nan	nan	nan	nan	0.0572869	1.81464	0.990195	0.00039235	0.887226
visceral_preadipocyte	nan	nan	nan	nan	0.71772	0.39979	0.842319	0.0178013	0.876835	0.245291	0.0502547	1.61026	0.576826	0.581435	nan	nan	nan	nan	0.264022	1.01577	0.42923	0.864473	0.183881	1.24415	0.382182	0.768957	nan	nan	nan	nan	0.00857613	1.98382	0.0823827	1.58541	nan	nan	0.702325	0.497655	0.148808	1.3567	nan	nan	nan	nan	0.0120743	2.35578	0.999785	7.47e-07	0.4938
subcutaneous_preadipocyte	nan	nan	nan	nan	0.401091	0.708739	0.881635	0.00107337	0.903801	0.00387359	0.0959122	1.2558	0.274699	0.723562	nan	nan	nan	nan	0.7171	0.00667201	0.654676	0.516223	0.00126847	3.15352	0.0769597	1.02584	nan	nan	nan	nan	0.0019484	2.69583	0.226181	1.06503	nan	nan	0.857904	0.00576623	0.0512731	1.6102	nan	nan	nan	nan	0.0215553	2.21967	0.9998	7.41e-07	0.26067
human_spinal_cord_-_adult_sample	nan	nan	nan	nan	0.747089	0.00148138	0.111489	1.49617	0.262261	1.03441	0.998049	0.00196859	0.538134	0.514839	nan	nan	nan	nan	0.999912	5.27834e-07	0.996751	0.000229946	0.177512	1.12725	0.116063	0.894828	nan	nan	nan	nan	0.269733	0.993531	0.177218	1.33636	nan	nan	0.92934	0.151078	0.00168249	2.8696	nan	nan	nan	nan	1	1e-09	0.581092	0.462658	0.466616
smooth_muscle_cell_of_trachea	nan	nan	nan	nan	0.831658	0.0215397	0.625341	0.449759	0.910282	0.00478247	0.307201	0.859863	0.976392	0.00369986	nan	nan	nan	nan	0.717014	0.00710654	0.599138	0.578009	4.20504e-05	3.98063	0.0994619	0.948037	nan	nan	nan	nan	0.0321751	1.82904	0.272933	1.00404	nan	nan	0.903347	0.0833647	0.109693	1.34678	nan	nan	nan	nan	0.824374	0.0012071	1	1e-09	0.752039
fibroblast_of_the_aortic_adventitia	nan	nan	nan	nan	1	1e-09	0.824992	0.236289	0.991933	0.00102866	0.557738	0.565076	0.35472	0.787087	nan	nan	nan	nan	1	1e-09	0.686409	0.477545	0.846579	0.369088	0.609114	0.628999	nan	nan	nan	nan	0.498679	0.813424	1	1e-09	nan	nan	0.999954	0.00174905	0.0492196	1.82569	nan	nan	nan	nan	0.468	0.849185	0.999977	1e-09	0.948675
adipocyte_of_omentum_tissue	nan	nan	nan	nan	0.615123	0.598638	0.0726764	2.11414	0.901921	0.0421525	0.965939	0.00405919	0.676219	0.0110526	nan	nan	nan	nan	0.982113	0.000572173	0.451764	0.79974	0.397598	0.874588	0.364875	0.987381	nan	nan	nan	nan	0.374357	0.916248	1	1e-09	nan	nan	0.756464	0.0818099	0.0545182	1.81203	nan	nan	nan	nan	0.32	1.37741	0.999977	1e-09	0.999972
smooth_muscle_cell_of_colon	nan	nan	nan	nan	0.602374	0.506197	0.195765	1.12555	0.949568	0.00174486	0.0501804	1.67152	0.847976	0.00743586	nan	nan	nan	nan	1	1e-09	0.987949	0.000475906	0.942841	0.000885656	0.062663	1.81585	nan	nan	nan	nan	0.251279	0.890834	0.204366	1.10753	nan	nan	0.707615	0.474018	0.0953163	1.53811	nan	nan	nan	nan	0.169395	1.38863	0.999768	7.74e-07	0.458055
mesangial_cell	nan	nan	nan	nan	0.0184888	2.28765	0.958046	3.48427e-05	0.568795	0.601675	0.439738	0.56373	0.988043	2.79424e-05	nan	nan	nan	nan	0.488532	0.703001	0.978815	0.000524097	0.345861	0.839823	0.674131	0.504303	nan	nan	nan	nan	0.00514223	2.64549	0.984664	1.61064e-06	nan	nan	0.787748	0.462589	0.0507864	1.82188	nan	nan	nan	nan	0.004	5.38492	0.999977	1e-09	0.999055
vein_endothelial_cell	nan	nan	nan	nan	0.894955	0.0152067	1	1e-09	0.999969	2.93557e-06	0.241331	0.950548	0.46398	0.0413012	nan	nan	nan	nan	0.999976	2.65329e-06	0.988693	0.000461978	0.000154985	3.87235	0.197957	0.753468	nan	nan	nan	nan	0.0419208	1.70323	0.0260846	1.88463	nan	nan	0.750249	0.107565	0.0201096	1.94752	nan	nan	nan	nan	0.265484	1.06805	0.99974	7.66e-07	0.294755
mast_cell-_heparinase_treated_sample	nan	nan	nan	nan	0.226531	1.22444	0.171245	1.2727	1	1e-09	0.0324456	1.67917	0.411535	0.778235	nan	nan	nan	nan	1	1e-09	0.999229	1.50217e-05	0.19467	1.26428	0.636466	0.575579	nan	nan	nan	nan	0.948804	0.258383	0.478633	0.709393	nan	nan	0.734213	0.113772	0.780248	0.400761	nan	nan	nan	nan	0.08	2.79746	0.999754	7.95e-07	0.153384
pneumocyte	nan	nan	nan	nan	0.201343	1.25405	0.234255	0.984386	0.738307	0.429766	0.876112	0.335565	0.995796	8.92134e-06	nan	nan	nan	nan	0.570452	0.648586	1	1e-09	0.245652	1.09251	0.0442702	1.82362	nan	nan	nan	nan	0.358827	0.885627	0.00484486	2.37514	nan	nan	0.513636	0.637423	0.1696	1.26238	nan	nan	nan	nan	0.966235	0.000687897	1	1e-09	0.494686
meso-epithelial_cell	0.998004	1e-09	nan	nan	0.238064	0.941816	1	1e-09	0.999977	2.79518e-06	0.229161	0.979978	0.487872	0.0395266	nan	nan	nan	nan	0.969057	0.00329536	0.99976	1.71068e-05	0.000897979	3.4574	0.165397	0.810472	nan	nan	nan	nan	0.0922921	1.4461	0.844458	0.000903998	nan	nan	0.833512	0.100636	0.0164335	1.9569	nan	nan	nan	nan	0.232137	1.16583	0.999819	7.45e-07	0.992753
nongranular_leukocyte	nan	nan	nan	nan	0.530539	0.687816	0.157533	1.28328	0.993761	2.37483e-05	0.999053	9.89553e-05	0.919323	0.00326923	nan	nan	nan	nan	0.921327	0.000823606	0.999324	1.44728e-05	0.00500145	2.56711	0.00727806	2.34437	nan	nan	nan	nan	0.999853	4.32822e-06	0.211315	1.09603	nan	nan	0.89503	0.0464959	0.00507392	2.41761	nan	nan	nan	nan	0.48275	0.584504	0.999798	7.44e-07	0.500401
aortic_smooth_muscle_cell	nan	nan	nan	nan	0.0151718	2.4015	0.906652	0.0154665	0.533841	0.645742	0.196507	1.13854	0.659728	0.532058	nan	nan	nan	nan	0.353333	0.913996	0.989482	0.000452825	0.108472	1.44942	0.00101668	3.24021	nan	nan	nan	nan	0.0581249	1.69892	0.62683	0.484942	nan	nan	0.957453	0.353946	0.0703182	1.7257	nan	nan	nan	nan	0.112509	1.77386	0.402009	0.839604	0.998516
glomerular_endothelial_cell	nan	nan	nan	nan	0.848569	0.28926	1	1e-09	0.999772	1.59364e-05	0.888516	0.0362893	0.657432	0.0239767	nan	nan	nan	nan	1	1e-09	0.984791	0.000483369	0.00207468	3.21502	0.0148464	2.29601	nan	nan	nan	nan	0.666533	0.0295177	0.856666	0.000988429	nan	nan	0.903509	0.0830791	0.00673747	2.30522	nan	nan	nan	nan	0.95659	0.000618297	0.919841	0.00089904	0.291907
smooth_muscle_cell_of_the_brain_vasculature	0.998004	1e-09	nan	nan	0.241983	1.2031	0.169329	1.16992	0.997818	4.80296e-05	0.623853	0.0578062	0.975469	0.000140667	nan	nan	nan	nan	0.939999	0.00363839	0.822642	0.294419	8.41144e-06	5.29607	0.00764978	1.58271	nan	nan	nan	nan	0.149317	1.25383	0.999977	1e-09	nan	nan	0.928811	0.0805814	0.0201325	1.92028	nan	nan	nan	nan	0.214553	1.18543	0.999977	1e-09	0.931901
endo-epithelial_cell	nan	nan	nan	nan	0.218997	1.21428	0.0970715	1.49717	0.198761	1.21164	0.266311	1.08656	0.945477	0.000750746	nan	nan	nan	nan	0.645774	0.578904	1	1e-09	0.0075546	2.28471	0.112573	1.10889	nan	nan	nan	nan	0.183325	1.1557	0.0181088	2.04749	nan	nan	0.733825	0.506294	0.0184646	2.242	nan	nan	nan	nan	0.13	2.32356	0.634265	0.474865	0.997197
connective_tissue_cell	nan	nan	nan	nan	0.827005	0.00513102	0.948058	0.000768916	0.999843	1.58332e-05	0.0517437	1.36891	0.971014	0.000315196	nan	nan	nan	nan	0.83773	0.00506071	0.903217	0.00509599	0.000273301	3.58034	0.206517	0.743349	nan	nan	nan	nan	0.00133647	2.68698	1	1e-09	nan	nan	0.953357	0.0720834	0.0179046	1.90743	nan	nan	nan	nan	0.042	3.74277	0.999996	1.54e-07	0.974347
fibroblast_of_dermis	nan	nan	nan	nan	0.9986	1.76e-05	0.840917	0.0175537	0.998755	0.000382229	0.246015	0.991297	0.544466	0.503548	nan	nan	nan	nan	0.875425	0.00480377	0.376988	0.903062	0.000321977	3.82567	0.0107611	2.30681	nan	nan	nan	nan	0.0125187	2.32074	0.136939	1.294	nan	nan	0.952636	0.00450748	0.0642607	1.53946	nan	nan	nan	nan	0.00810614	2.7181	0.999818	7.59e-07	0.414369
mast_cell-_stimulated_sample	nan	nan	nan	nan	0.586	0.371747	0.102	2.82985	0.990267	2.61555e-05	0.997591	0.000226502	0.912965	0.000886556	nan	nan	nan	nan	0.596318	0.362521	0.519605	0.576326	0.0546989	1.73687	0.0406429	2.12362	nan	nan	nan	nan	1	1e-09	0.580648	0.605395	nan	nan	0.613118	0.114415	0.500675	0.00911202	nan	nan	nan	nan	nan	nan	0.998004	1e-09	0.990764
human_pituitary_gland_-_adult_sample	nan	nan	nan	nan	0.179916	1.33718	0.188887	1.18364	0.216079	1.15188	0.985545	0.00284252	0.749877	0.0477316	nan	nan	nan	nan	0.440115	0.831719	0.769636	0.36125	0.0902553	1.29946	0.0463823	1.70456	nan	nan	nan	nan	0.11148	1.46564	0.201644	1.24154	nan	nan	0.82388	0.182312	0.038004	1.96991	nan	nan	nan	nan	nan	nan	1	1e-09	0.506125
gingival_epithelial_cell	nan	nan	nan	nan	0.105247	1.54027	0.0330598	2.62528	0.07359	1.61814	0.815473	0.115475	0.933141	0.000774752	nan	nan	nan	nan	0.34552	0.880406	0.93472	0.146879	0.469485	0.83506	0.348611	0.738447	nan	nan	nan	nan	0.110411	1.50054	0.0884465	1.56218	nan	nan	0.996736	0.00178197	0.430205	0.863156	nan	nan	nan	nan	0.999977	1e-09	0.0718586	1.90263	0.99629
epithelial_cell_of_nephron	nan	nan	nan	nan	0.357064	0.837533	0.5709	0.4728	0.994667	0.000240832	0.30892	0.873514	0.822523	0.0372749	nan	nan	nan	nan	0.753304	0.00653402	0.666451	0.527415	5.2634e-05	4.0038	0.0184584	1.20249	nan	nan	nan	nan	0.00344536	2.74864	0.00261653	2.67347	nan	nan	0.888399	0.0848701	0.0155547	2.00501	nan	nan	nan	nan	0.188867	1.17358	0.91522	0.00095555	0.291881
neural_cell	nan	nan	nan	nan	0.537273	0.0616992	0.965205	0.00295333	0.805132	0.00556784	0.122185	1.1135	0.509514	0.0347824	nan	nan	nan	nan	0.935983	0.00435515	0.989434	0.00220319	1.74633e-05	4.72792	0.138655	0.864114	nan	nan	nan	nan	0.0881216	1.16555	1	1e-09	nan	nan	0.899032	0.0827847	0.0431595	1.57251	nan	nan	nan	nan	0.22089	1.1673	1	1e-09	0.989625
iPS	0.522037	0.708515	nan	nan	0.903495	0.00661474	0.934889	0.00264843	0.622497	0.614252	0.999934	7.1257e-07	0.952617	0.000685207	nan	nan	nan	nan	0.555788	0.684832	0.734371	0.37995	0.674748	0.656058	0.837277	0.374293	nan	nan	nan	nan	1	1e-09	0.135712	1.37362	nan	nan	0.896177	0.445371	0.403649	0.773762	nan	nan	nan	nan	0.999977	1e-09	0.523798	0.673715	0.999999
brain_macroglial_cell	nan	nan	nan	nan	0.920492	0.00091835	0.0384496	1.84359	0.185805	1.07154	0.987733	0.00325389	0.698217	0.0102946	nan	nan	nan	nan	0.520474	0.704563	0.831985	0.28181	0.120635	1.3453	0.0921714	1.56044	nan	nan	nan	nan	0.279835	0.921271	1	1e-09	nan	nan	0.525115	0.615685	0.190447	1.19236	nan	nan	nan	nan	0.246908	1.15104	0.999977	1e-09	0.999999
subcutaneous_fat_cell	nan	nan	nan	nan	0.912831	0.00095763	0.0934746	1.34951	1	1e-09	0.92425	0.0348329	0.977124	0.000145699	nan	nan	nan	nan	0.31268	0.84845	0.204778	1.25278	6.28152e-05	4.22758	0.0320226	1.91025	nan	nan	nan	nan	0.0255988	1.93743	1	1e-09	nan	nan	0.805458	0.00540567	0.0163246	1.96595	nan	nan	nan	nan	0.0143105	3.31565	0.999716	7.86e-07	0.999965
CD4-positive_alpha-beta_T_cell	0.454	0.59761	nan	nan	0.479278	0.71931	0.830004	0.0173872	0.870438	0.00117459	0.998082	0.000102194	0.412696	0.838742	nan	nan	nan	nan	0.945239	0.000671146	0.999144	1.49463e-05	0.0055496	2.57913	0.0053518	2.51471	nan	nan	nan	nan	0.999824	4.26894e-06	0.165275	1.20809	nan	nan	0.587857	0.105441	0.0313889	1.9537	nan	nan	nan	nan	0.425377	0.600683	0.522183	0.626075	0.98907
natural_killer_cell	nan	nan	nan	nan	0.268379	1.06947	0.699254	0.0247463	0.990506	0.000401759	0.997612	7.37783e-05	0.913475	0.00101502	nan	nan	nan	nan	0.52868	0.542109	0.999328	1.40975e-05	0.00536743	2.3775	0.00540008	2.48555	nan	nan	nan	nan	0.984476	0.000748895	0.112015	1.46977	nan	nan	0.724935	0.0989516	0.00426417	2.56368	nan	nan	nan	nan	0.155708	1.39248	0.338083	0.864336	0.914065
neuronal_stem_cell	nan	nan	nan	nan	0.968626	0.00072071	0.699465	0.398308	0.849618	0.00546573	0.996549	0.0024551	0.778251	0.014455	nan	nan	nan	nan	0.97517	0.00316309	1	1e-09	0.000109633	4.21036	0.140854	0.86591	nan	nan	nan	nan	0.828414	0.346448	0.536718	0.611089	nan	nan	0.4061	0.146478	0.0164435	1.89846	nan	nan	nan	nan	0.991729	1.46694e-05	1	1e-09	0.296
cell_of_skeletal_muscle	nan	nan	nan	nan	0.998786	2.15e-05	0.222976	1.07067	0.994469	3.36367e-05	0.710734	0.0249808	0.753153	0.00595414	nan	nan	nan	nan	0.838633	0.00530796	0.999178	2.07576e-05	0.0021184	2.7691	0.0507736	1.10999	nan	nan	nan	nan	0.0197728	2.04693	0.186962	1.20295	nan	nan	0.926585	0.0438551	0.00370374	2.39604	nan	nan	nan	nan	0.100403	1.76282	0.999509	1.75e-05	0.254849
vertebral_mesenchymal_stem_cell	nan	nan	nan	nan	nan	nan	nan	nan	0.999977	1e-09	0.655354	0.486043	0.865354	5.37431e-05	nan	nan	nan	nan	nan	nan	nan	nan	0.0214709	2.69727	0.391806	0.622401	nan	nan	nan	nan	0.135612	1.05181	nan	nan	nan	nan	0.955081	0.00110522	0.0272945	2.75296	nan	nan	nan	nan	nan	nan	nan	nan	0.999977
leukocyte	nan	nan	nan	nan	0.510201	0.705976	0.15088	1.30341	0.994134	2.42565e-05	0.963142	0.00477465	0.95427	0.000735708	nan	nan	nan	nan	0.630872	0.0285957	0.78877	0.385125	0.0464503	1.7595	0.0044695	2.61367	nan	nan	nan	nan	0.737714	0.0766416	0.313035	0.938271	nan	nan	0.439716	0.365331	0.029999	2.02764	nan	nan	nan	nan	0.0940038	1.50946	0.999783	7.75e-07	0.456134
nephron_tubule_epithelial_cell	nan	nan	nan	nan	0.239333	1.15192	0.045606	1.97326	0.575043	0.00802692	0.385188	0.827636	0.906553	0.00350801	nan	nan	nan	nan	0.695536	0.00705325	0.605847	0.590685	0.000286561	3.34146	0.0187548	1.20815	nan	nan	nan	nan	0.00211354	2.787	0.000394786	3.6254	nan	nan	0.900329	0.0461168	0.0173461	1.97354	nan	nan	nan	nan	0.186448	1.18894	0.327334	0.903288	0.280005
skeletal_muscle_satellite_cell	nan	nan	nan	nan	1	1e-09	0.0403627	2.07315	0.88454	0.00508754	0.0447088	1.48066	0.804612	0.00558996	nan	nan	nan	nan	0.828736	0.00526523	0.999559	1.81375e-05	0.000560417	3.42562	0.0860017	0.947564	nan	nan	nan	nan	0.00695581	2.39192	0.00143865	3.17426	nan	nan	0.934442	0.0370576	0.0197766	1.89642	nan	nan	nan	nan	0.0271935	2.16056	0.999587	1.64e-05	0.282238
bronchial_smooth_muscle_cell	nan	nan	nan	nan	0.244151	1.15088	0.0468509	1.91596	0.893538	0.0050217	0.137496	1.06033	0.578731	0.00844467	nan	nan	nan	nan	0.999238	2.34998e-05	0.304058	1.01969	0.000203251	3.84769	0.404271	0.603945	nan	nan	nan	nan	0.114958	1.2154	0.229169	0.973841	nan	nan	0.934406	0.00455167	0.102922	1.3397	nan	nan	nan	nan	0.21919	1.11281	0.999824	7.45e-07	0.336927
GAG_secreting_cell	nan	nan	nan	nan	0.95713	0.00077929	0.493768	0.656551	0.938908	0.203228	0.973282	0.0037094	0.355848	0.796132	nan	nan	nan	nan	0.545872	0.64819	0.408446	0.893063	0.836358	0.38412	0.471528	0.81358	nan	nan	nan	nan	0.069349	1.53881	0.980551	0.000575957	nan	nan	0.529173	0.600662	0.119305	1.48323	nan	nan	nan	nan	0.0061262	3.33741	0.746233	0.34168	0.975586
myeloid_leukocyte	nan	nan	nan	nan	0.224026	1.21998	0.151235	1.22272	0.9945	2.39422e-05	0.965508	0.00453298	0.948684	0.000723285	nan	nan	nan	nan	0.480871	0.58493	0.947904	0.0281899	0.0860623	1.47582	0.00011424	3.74075	nan	nan	nan	nan	0.765537	0.0727679	0.527844	0.678493	nan	nan	0.331678	0.752284	0.0381003	1.93244	nan	nan	nan	nan	0.113079	1.47613	0.999807	7.17e-07	0.509982
ecto-epithelial_cell	nan	nan	nan	nan	0.182407	1.00855	0.994993	3.17089e-05	0.821089	0.00544405	0.344133	0.802622	0.303883	0.85334	nan	nan	nan	nan	0.95144	0.00356332	1	1e-09	4.59571e-06	4.76244	0.313572	0.0109115	nan	nan	nan	nan	0.0175009	1.68228	0.492864	0.00931476	nan	nan	0.930119	0.0752359	0.0721459	1.46817	nan	nan	nan	nan	0.0177711	2.1851	0.999996	1.45e-07	0.36447
fibroblast_of_mammary_gland	nan	nan	nan	nan	0.903823	0.00102493	0.0260422	1.91264	0.904565	0.00106703	0.973367	0.00356273	0.743037	0.00632332	nan	nan	nan	nan	0.380081	0.806343	0.986649	0.000503227	0.211212	1.12656	0.28466	0.607928	nan	nan	nan	nan	0.0100478	2.07712	0.080933	1.6082	nan	nan	0.986982	0.0645052	0.0288258	1.97559	nan	nan	nan	nan	0.00839731	3.59147	0.603732	0.479862	0.912096
astrocyte_of_the_cerebral_cortex	nan	nan	nan	nan	0.556695	0.0329369	0.000373284	4.30804	0.175801	1.07348	0.987406	0.00313876	0.878899	0.0065354	nan	nan	nan	nan	0.538131	0.682215	0.905888	0.0329154	0.208023	1.10144	0.093095	1.50323	nan	nan	nan	nan	0.514983	0.686144	1	1e-09	nan	nan	0.85104	0.405543	0.455138	0.760027	nan	nan	nan	nan	0.284054	1.06815	1	1e-09	0.999999
lining_cell	0.998004	1e-09	nan	nan	0.924079	0.00097044	1	1e-09	0.999968	2.87706e-06	0.216857	0.995579	0.748391	0.0223872	nan	nan	nan	nan	0.88099	0.00467407	0.999703	1.72537e-05	0.00117556	3.42676	0.0478619	1.09649	nan	nan	nan	nan	0.0375992	1.82669	0.822277	0.00091968	nan	nan	0.819348	0.101841	0.00765464	2.16256	nan	nan	nan	nan	0.266888	1.06066	0.999783	7.62e-07	0.988905
prostate_stromal_cell	nan	nan	nan	nan	0.741761	0.379769	0.589494	0.423326	0.972563	0.000651369	0.0538934	1.68478	0.939145	0.000843226	nan	nan	nan	nan	0.995071	0.000302858	0.713336	0.454333	0.366458	0.978054	0.0683019	1.78808	nan	nan	nan	nan	0.178147	1.05276	0.752826	0.328704	nan	nan	0.931053	0.346072	0.0475988	1.89604	nan	nan	nan	nan	0.0997934	1.79588	0.081363	2.06807	0.999253
CD14-positive_CD16-negative_classical_monocyte	nan	nan	nan	nan	0.472218	0.773858	0.107546	1.4043	0.21964	1.06271	0.994264	0.000118104	0.949364	0.000718123	nan	nan	nan	nan	0.909933	0.000873253	0.999231	1.48421e-05	0.00131502	3.28817	1.25e-05	4.95982	nan	nan	nan	nan	0.498096	0.568074	0.443454	0.733822	nan	nan	0.713809	0.101836	0.840772	0.00588104	nan	nan	nan	nan	0.197313	1.19543	0.999773	7.77e-07	0.260055
contractile_cell	nan	nan	nan	nan	0.565997	0.0315894	0.657978	0.449417	0.999929	1.50167e-06	0.0486754	1.65223	0.676702	0.026529	nan	nan	nan	nan	0.748741	0.482728	0.500857	0.797038	0.677287	0.0062814	0.00362088	1.50154	nan	nan	nan	nan	0.00163252	2.30707	1	1e-09	nan	nan	0.600559	0.613535	0.0701576	1.66646	nan	nan	nan	nan	0.06	3.15096	0.999765	8.29e-07	0.985407
adult_endothelial_progenitor_cell	nan	nan	nan	nan	0.603251	0.536229	0.0529814	1.69809	0.999937	8.57967e-07	0.999125	9.48663e-05	0.916765	0.00327175	nan	nan	nan	nan	0.534541	0.581538	0.931259	0.0300209	0.00102888	2.95282	0.00025609	3.38029	nan	nan	nan	nan	0.38352	0.713743	0.556887	0.621628	nan	nan	0.848352	0.00578724	0.0204938	1.97518	nan	nan	nan	nan	0.0673611	1.65828	0.999815	7.1e-07	0.973534
monocyte	nan	nan	nan	nan	0.300695	0.988526	0.0394312	1.79692	0.831448	0.0196244	0.969483	0.00462266	0.824846	0.00120826	nan	nan	nan	nan	0.451596	0.69629	0.855065	0.276067	0.0762716	1.52622	0.00014222	3.74121	nan	nan	nan	nan	0.484795	0.793637	0.494874	0.69051	nan	nan	0.518061	0.341162	0.192397	1.26915	nan	nan	nan	nan	0.0531522	1.85225	0.999781	7.38e-07	0.484324
smooth_muscle_cell_of_the_coronary_artery	nan	nan	nan	nan	0.191773	1.13344	0.999904	5.44515e-07	0.972792	0.00927328	0.44872	0.825467	0.991806	1.0688e-05	nan	nan	nan	nan	0.725027	0.461947	1	1e-09	0.654836	0.575337	0.663254	0.565316	nan	nan	nan	nan	0.189884	0.990257	0.833465	0.00102327	nan	nan	0.999837	4.14259e-05	0.872725	0.313029	nan	nan	nan	nan	0.668	0.361272	0.689011	0.465836	0.501046
human_mesenchymal_stem_cell_of_umbilical_cord-Sciencell_sample	nan	nan	nan	nan	0.155753	1.6011	0.766057	6.55446e-05	0.333783	0.892796	0.0204281	1.79833	0.625052	0.00775524	nan	nan	nan	nan	0.644341	0.54786	0.983247	0.000535776	0.366606	0.875257	0.119982	0.990462	nan	nan	nan	nan	0.00114044	2.20041	1	1e-09	nan	nan	0.945579	0.140421	0.0339577	2.09336	nan	nan	nan	nan	0.03	4.21456	0.718904	0.324569	0.885021
endothelial_cell_of_artery	nan	nan	nan	nan	0.190416	1.30197	1	1e-09	0.995964	0.00041102	0.961738	0.0261139	0.359687	0.047528	nan	nan	nan	nan	0.999978	2.5783e-06	0.988123	0.000448167	8.74367e-05	4.31731	0.00610724	2.43229	nan	nan	nan	nan	0.0996905	1.40246	0.821509	0.000945452	nan	nan	0.796812	0.102879	0.0191582	1.96306	nan	nan	nan	nan	0.0278291	2.2185	0.999822	7.15e-07	0.976324
bronchial_epithelial_cell	nan	nan	nan	nan	0.19706	1.27986	0.0236617	2.2841	0.0341997	2.02947	0.448034	0.0950737	0.815313	0.00800698	nan	nan	nan	nan	0.592208	0.549206	1	1e-09	0.0501181	1.70154	0.746485	0.386698	nan	nan	nan	nan	0.0947403	1.20299	0.0640708	2.12135	nan	nan	0.400943	0.641878	0.0400309	1.90616	nan	nan	nan	nan	0.988404	1.83587e-05	0.999977	1e-09	0.329788
mesenchymal_stem_cell_of_the_bone_marrow	nan	nan	nan	nan	0.726699	0.387782	0.565325	0.486036	0.636694	0.520623	0.38541	0.858454	0.881513	0.00419458	nan	nan	nan	nan	1	1e-09	0.980344	0.000521193	0.848584	0.00483769	0.401992	0.597339	nan	nan	nan	nan	3.93772e-05	4.03621	0.0941078	1.1605	nan	nan	0.861982	0.231277	0.0170451	2.33172	nan	nan	nan	nan	0.068	2.85331	1	1e-09	0.999998
blood_vessel_endothelial_cell	0.998004	1e-09	nan	nan	0.196305	1.25284	1	1e-09	0.999972	2.8079e-06	0.212568	1.00091	0.474034	0.0401914	nan	nan	nan	nan	0.999976	2.61187e-06	0.989845	0.000443127	9.28363e-05	4.33415	0.715018	0.00679744	nan	nan	nan	nan	0.108925	1.35559	0.035178	1.75908	nan	nan	0.823582	0.0997964	0.0165117	1.96704	nan	nan	nan	nan	0.277261	1.05256	0.99977	7.4e-07	0.319792
synovial_cell	nan	nan	nan	nan	0.140157	1.46589	0.687225	0.395429	0.999999	2.29356e-07	0.984154	0.00337126	0.401777	0.645726	nan	nan	nan	nan	0.706448	0.483837	0.456008	0.803654	0.00781297	2.69614	0.00421784	2.77193	nan	nan	nan	nan	0.100954	1.4697	0.98037	0.000535918	nan	nan	0.532969	0.1315	0.140835	1.22996	nan	nan	nan	nan	0.00743196	2.6787	1	1e-09	0.999998
annulus_pulposus_cell	nan	nan	nan	nan	0.751891	0.376006	0.0282349	2.12051	0.999866	6.42359e-07	0.877457	0.319451	0.988513	3.04341e-05	nan	nan	nan	nan	1	1e-09	1	1e-09	0.501199	0.74738	0.602568	0.560739	nan	nan	nan	nan	0.243444	0.958111	0.0792241	1.55644	nan	nan	0.985015	0.000547736	0.502882	0.742734	nan	nan	nan	nan	0.088	2.77415	0.633388	0.411751	0.99466
lymphocyte	nan	nan	nan	nan	0.197551	1.26549	0.833301	0.017088	1	1e-09	0.999299	6.53492e-05	0.996855	8.3444e-06	nan	nan	nan	nan	0.960989	0.00061965	0.999351	1.42044e-05	0.00739569	2.43831	0.010981	2.18608	nan	nan	nan	nan	0.999848	4.29575e-06	0.267347	0.995017	nan	nan	0.739271	0.100625	0.00786792	2.31863	nan	nan	nan	nan	0.488538	0.567438	0.999814	7.22e-07	0.974935
endothelial_cell_of_lymphatic_vessel	nan	nan	nan	nan	0.962543	0.00071708	0.84926	0.0169049	0.999999	1.09426e-07	0.969168	0.00353383	0.740989	0.0228566	nan	nan	nan	nan	0.739316	0.434024	0.989096	0.00046936	0.000369916	3.73322	0.149386	1.24723	nan	nan	nan	nan	0.386208	0.849656	0.991717	1.52134e-06	nan	nan	0.407964	0.149547	0.0692097	1.52573	nan	nan	nan	nan	0.218203	1.15779	0.527596	0.60653	0.998192
muscle_cell	nan	nan	nan	nan	0.877333	0.00111795	0.399509	0.769851	0.999913	1.51525e-06	0.0507632	1.64547	0.670302	0.0266544	nan	nan	nan	nan	0.739193	0.480681	0.489678	0.809495	0.65724	0.00634482	0.00343293	1.49296	nan	nan	nan	nan	0.00150352	2.31881	0.827079	0.32076	nan	nan	0.640489	0.598139	0.0650452	1.67365	nan	nan	nan	nan	0.056	3.19396	0.481407	0.786798	0.986131
mesothelial_cell	nan	nan	nan	nan	0.194337	1.30001	0.747305	0.313033	0.999429	1.26455e-05	0.0928631	1.43525	0.994353	2.49127e-05	nan	nan	nan	nan	0.250224	0.995002	0.986278	0.000488416	0.992803	0.000474931	0.381235	0.645536	nan	nan	nan	nan	0.0364904	1.88203	0.524324	0.625966	nan	nan	0.942765	0.320317	0.0750197	1.74041	nan	nan	nan	nan	0.00940328	3.44865	0.337689	0.924287	0.997351
mammary_gland_epithelial_cell	nan	nan	nan	nan	0.685518	0.498581	0.24329	1.08907	0.190585	1.21885	0.311179	0.882252	0.351695	0.671313	nan	nan	nan	nan	0.217048	1.11906	0.762235	0.376404	9.72441e-06	5.00827	0.0265353	1.598	nan	nan	nan	nan	0.0112326	2.41989	0.231194	1.02012	nan	nan	0.897849	0.0778675	0.984932	0.0029819	nan	nan	nan	nan	0.0212956	2.10992	1	1e-09	0.977466
macrophage	nan	nan	nan	nan	0.0407675	1.84225	0.0528798	1.75206	0.994362	2.32418e-05	0.964147	0.00457	0.990661	1.09571e-05	nan	nan	nan	nan	0.410282	0.692179	0.846739	0.261093	0.0780855	1.47422	0.00016956	3.71209	nan	nan	nan	nan	0.780777	0.071215	0.496903	0.660542	nan	nan	0.172651	0.767826	0.147388	1.40032	nan	nan	nan	nan	0.117497	1.48821	0.999769	7.25e-07	0.978063
smooth_muscle_cell_of_the_carotid_artery	nan	nan	nan	nan	0.79221	0.0226051	0.0592676	2.22101	0.999246	3.61001e-05	0.86088	0.462564	0.954119	0.000803008	nan	nan	nan	nan	0.997016	0.000278882	0.503172	0.745264	0.593199	0.67485	0.034729	1.93162	nan	nan	nan	nan	0.0581592	1.77629	0.555321	0.622541	nan	nan	0.668583	0.602724	0.667121	0.58791	nan	nan	nan	nan	0.122454	1.84312	0.453892	0.709349	0.990987
keratinocyte	nan	nan	nan	nan	0.0535444	2.29288	0.0938615	1.8611	0.90646	0.00103129	0.505439	0.658307	0.642866	0.469555	nan	nan	nan	nan	0.300486	0.968071	1	1e-09	0.175175	1.20673	0.113801	1.42698	nan	nan	nan	nan	0.00132463	2.93642	0.135665	1.67022	nan	nan	0.54423	0.317296	0.53749	0.566035	nan	nan	nan	nan	0.00386543	4.37131	0.999977	1e-09	0.325048
thoracic_aorta_endothelial_cell	nan	nan	nan	nan	0.105997	1.52624	0.731104	0.291625	0.999972	2.86759e-06	0.255801	1.00142	0.702392	0.0229785	nan	nan	nan	nan	0.973793	8.03385e-05	0.986632	0.000456811	0.00108573	3.61031	0.0195517	2.29169	nan	nan	nan	nan	0.0045928	2.61196	0.0168562	1.9492	nan	nan	0.748271	0.109504	0.0150601	2.01216	nan	nan	nan	nan	0.0176638	2.39781	0.481299	0.648142	0.767702
embryonic_stem_cell	0.470299	0.801921	nan	nan	0.9454	3.86e-05	0.91937	0.00282453	0.563486	0.688725	0.721997	0.669584	0.935314	0.000739012	nan	nan	nan	nan	0.734125	0.443793	0.998728	1.78961e-05	0.910331	0.01904	0.736232	0.530129	nan	nan	nan	nan	0.947891	0.00385649	0.543998	0.649737	nan	nan	0.999917	0.00119265	0.105927	1.48635	nan	nan	nan	nan	0.999977	1e-09	0.858866	0.0037381	0.999999
fibroblast_of_periodontium	nan	nan	nan	nan	0.988962	0.00043487	0.00877746	2.87422	0.809727	0.00582364	0.946396	0.00397818	0.234701	0.760477	nan	nan	nan	nan	0.286213	0.896004	0.999333	1.26846e-05	8.929e-06	4.98228	1.86e-05	5.2048	nan	nan	nan	nan	0.108178	1.28444	0.995498	1.24286e-05	nan	nan	0.996496	0.0013887	0.0378296	1.6305	nan	nan	nan	nan	0.200624	1.21385	0.580678	0.501204	0.999998
smooth_muscle_cell_of_prostate	nan	nan	nan	nan	0.221083	1.18992	0.562226	0.454847	0.941983	0.00180767	0.0844607	1.55301	0.809745	0.0226168	nan	nan	nan	nan	1	1e-09	0.709701	0.453048	0.99362	0.000466453	0.00527219	2.76867	nan	nan	nan	nan	0.667404	0.00159853	1	1e-09	nan	nan	0.982004	0.28439	0.0554608	1.83053	nan	nan	nan	nan	0.117911	1.74504	0.937467	0.00084859	0.968311
mesenchymal_stem_cell_of_adipose	nan	nan	nan	nan	0.225761	1.1015	0.00244171	3.75152	0.16927	1.25139	0.0716021	1.49314	0.952196	0.000704608	nan	nan	nan	nan	0.959399	0.020372	0.928069	0.013217	0.720875	0.470669	0.0703367	1.29762	nan	nan	nan	nan	0.0672496	1.31187	0.212656	0.875617	nan	nan	0.79501	0.436306	0.239924	1.10193	nan	nan	nan	nan	0.0249519	2.17149	0.341509	0.764338	0.511481
epithelial_cell_of_esophagus	nan	nan	nan	nan	0.262399	1.00647	0.507945	0.00222985	0.669903	0.427139	0.484377	0.26294	0.666783	0.473012	nan	nan	nan	nan	0.578723	0.577807	0.926613	0.148974	0.103511	1.41797	0.2665	1.12934	nan	nan	nan	nan	0.131842	1.21715	0.0252732	1.86899	nan	nan	0.918351	0.00491209	0.0113724	2.39383	nan	nan	nan	nan	0.998004	1e-09	0.999977	1e-09	0.95391
endothelial_cell_of_umbilical_vein	nan	nan	nan	nan	0.280908	1.07998	0.259114	0.958719	0.830526	0.0489443	0.352262	0.899261	0.748225	0.0099014	nan	nan	nan	nan	0.995422	0.000301475	0.98883	0.000479773	0.449415	0.694768	0.244994	1.04295	nan	nan	nan	nan	0.0537065	1.62486	0.0510332	1.70806	nan	nan	0.195924	0.846301	0.0688698	1.73219	nan	nan	nan	nan	0.361459	0.7475	0.999773	7.47e-07	0.461865
keratinizing_barrier_epithelial_cell	nan	nan	nan	nan	0.260331	1.26897	0.288935	1.14963	0.957958	0.000730778	0.460993	0.67873	0.640123	0.492612	nan	nan	nan	nan	0.280941	1.01533	1	1e-09	0.317118	0.992627	0.0108869	2.55685	nan	nan	nan	nan	0.00476506	2.76009	0.0277833	2.24015	nan	nan	0.855939	0.227661	0.751811	0.387173	nan	nan	nan	nan	0.00135399	4.50733	0.948645	3.85e-05	0.371922
all	0.348152	0.838466	nan	nan	0.971452	0.304429	0.177653	0.815522	0.691984	0.741938	0.337057	0.95591	0.334603	1.01051	nan	nan	nan	nan	0.802276	0.578514	0.97497	0.508413	0.134681	1.36769	0.0488935	1.12496	nan	nan	nan	nan	0.121194	1.29803	0.26378	0.78029	nan	nan	0.053603	1.31471	0.366995	0.931225	nan	nan	nan	nan	0.0924816	1.32524	0.657471	0.719975	0.753921
[truncated: 37 more columns]
