# Supplementary material for: Pinpointing miRNA and genes enrichment over trait-relevant tissue network in Genome-Wide Association Studies
Source: BMC Med Genomics. 2020 Dec 28;13(Suppl 11):191. doi: 10.1186/s12920-020-00830-w (PMC7771066; doi:10.1186/s12920-020-00830-w)
Supplement: Supplementary file 3 — Additional file 3: Table S3. Gene-miRNA target pairs identified by MIGWAS for each trait. [file 12920_2020_830_MOESM3_ESM.xlsx]

## Sheet: miRA_sumstats_trans_candida
Gene	miRNA	trait
CCL22	hsa-mir-4728	ADD
ESM1	hsa-mir-1976	ADD
KCNV1	hsa-mir-326	ADD
MMP19	hsa-mir-4259	ADD
RPRD2	hsa-mir-4728	ADD
TMTC1	hsa-mir-4728	ADD
ZNF263	hsa-mir-2467	ADD
CD40	hsa-mir-1976	ADD
DAGLA	hsa-mir-4728	ADD
FAM171B	hsa-mir-802	ADD
PPP1R1B	hsa-mir-326	ADD
TUSC1	hsa-mir-4269	ADD
KCNA7	hsa-mir-326	ADD
GOLGB1	hsa-mir-4728	ADD
NEK1	hsa-mir-4703	ADD
RAB5B	hsa-mir-1976	ADD
THAP6	hsa-mir-3134	ADD
AKAP2	hsa-mir-4259	ADD
DGKB	hsa-mir-4703	ADD
MLLT6	hsa-mir-4728	ADD
MLLT6	hsa-mir-326	ADD
TTC4	hsa-mir-2467	ADD
ACOT11	hsa-mir-4269	ADD
TPM4	hsa-mir-4726	ADD
ACTC1	hsa-mir-324	Autism
ALPK3	hsa-mir-324	Autism
C19orf12	hsa-mir-4688	Autism
C5orf15	hsa-mir-548ag-1	Autism
CHP2	hsa-mir-3140	Autism
FAM129A	hsa-mir-3119-2	Autism
KRTAP4-11	hsa-mir-3128	Autism
MMAA	hsa-mir-324	Autism
NLRP11	hsa-mir-324	Autism
SLC22A15	hsa-mir-4688	Autism
SLC28A1	hsa-mir-324	Autism
SLC4A10	hsa-mir-96	Autism
SLC4A10	hsa-mir-3611	Autism
KRTAP9-9	hsa-mir-3611	Autism
TRIM32	hsa-mir-183	Autism
CHST6	hsa-mir-1229	Autism
OMG	hsa-mir-2113	Autism
PDK4	hsa-mir-1226	Autism
MMP15	hsa-mir-324	Autism
PPP1R14C	hsa-mir-1229	Autism
DEPDC5	hsa-mir-183	Autism
SGPP1	hsa-mir-3119-2	Autism
MAPK1	hsa-mir-4728	BIP
NFIX	hsa-mir-4728	BIP
PGAP3	hsa-mir-3127	BIP
RPRD2	hsa-mir-4728	BIP
SFXN2	hsa-mir-3127	BIP
SUFU	hsa-mir-4728	BIP
TNS4	hsa-mir-708	BIP
GRIP2	hsa-mir-1909	BIP
HAUS3	hsa-mir-640	BIP
QKI	hsa-mir-3127	BIP
SCAMP4	hsa-mir-4728	BIP
TMEM151A	hsa-mir-4728	BIP
TMEM185B	hsa-mir-4269	BIP
ABHD15	hsa-mir-3127	BIP
RBM24	hsa-mir-4728	BIP
ARF3	hsa-mir-4441	BIP
GDAP2	hsa-mir-499a	BIP
RPH3AL	hsa-mir-4728	BIP
DTL	hsa-mir-4800	BIP
NACC1	hsa-mir-4728	BIP
RAB8B	hsa-mir-708	BIPSCZ
BRD1	hsa-let-7f-1	BIPSCZ
SLC4A10	hsa-mir-135a-1	BIPSCZ
BLMH	hsa-mir-3679	BIPSCZ
DNAJC18	hsa-mir-2682	BIPSCZ
GAL3ST3	hsa-mir-3679	BIPSCZ
OTUD7B	hsa-mir-3679	BIPSCZ
SFXN2	hsa-mir-3127	BIPSCZ
SLC10A7	hsa-mir-135a-1	BIPSCZ
CALHM2	hsa-mir-3127	BIPSCZ
CPD	hsa-mir-4766	BIPSCZ
HAUS3	hsa-mir-640	BIPSCZ
OTUD7B	hsa-mir-3127	BIPSCZ
ZNF148	hsa-mir-3679	BIPSCZ
IREB2	hsa-let-7a-1	BIPSCZ
ARHGAP19	hsa-mir-3679	BIPSCZ
PPAPDC1B	hsa-let-7a-1	BIPSCZ
PRKD3	hsa-mir-135a-1	BIPSCZ
OSBPL3	hsa-mir-708	BIPSCZ
XPR1	hsa-mir-3679	BIPSCZ
PIK3C2A	hsa-let-7a-1	BIPSCZ
EPB41L2	hsa-mir-580	BL
COL3A1	hsa-let-7d	BL
COL3A1	hsa-let-7a-1	BL
ANKIB1	hsa-mir-25	BL
UBXN2A	hsa-mir-370	BL
AKAP7	hsa-mir-26a-1	BL
ABCE1	hsa-mir-26a-1	BL
HMGA1	hsa-mir-26a-1	BL
GATAD1	hsa-mir-93	BL
PAPD5	hsa-mir-1293	BL
ALPK3	hsa-mir-659	BL
ALS2CR11	hsa-mir-337	BL
COL3A1	hsa-mir-665	BL
STRBP	hsa-mir-4465	BL
ZNF497	hsa-mir-665	BL
RAP1A	hsa-mir-3190	BL
ITSN2	hsa-mir-106b	BL
HMGA2	hsa-let-7a-1	BL
ANKIB1	hsa-mir-1293	BL
ITSN2	hsa-mir-93	BL
ADCY7	hsa-mir-3196	BL
ATAD2B	hsa-mir-26a-1	BL
ZNF497	hsa-mir-1293	BL
LCORL	hsa-let-7a-1	BL
PTCH1	hsa-let-7a-1	BL
FLT4	hsa-mir-1293	BL
XPNPEP3	hsa-mir-770	BL
C1QC	hsa-mir-433	BL
LYPD6	hsa-mir-433	BL
LARP1	hsa-mir-2392	BL
ZNF85	hsa-mir-337	BL
CYP11B2	hsa-mir-665	BL
RHOU	hsa-mir-4465	BL
OTUD4	hsa-let-7a-1	BL
STRBP	hsa-mir-26a-1	BL
SEMA6D	hsa-mir-4465	BL
LARP1	hsa-mir-1285-1	BL
SOST	hsa-mir-3196	BL
ZNF497	hsa-mir-1285-1	BL
ITGA5	hsa-mir-25	BL
ANKIB1	hsa-mir-93	BL
TPH1	hsa-mir-1293	BL
RHOU	hsa-mir-26a-1	BL
ZNF169	hsa-mir-1257	BL
PBXIP1	hsa-mir-665	BL
ASCC2	hsa-mir-370	BL
KIAA2013	hsa-mir-26a-1	BL
SCARB2	hsa-mir-7-1	BW
SCML4	hsa-mir-324	BW
SLC25A17	hsa-mir-216b	BW
MTX3	hsa-mir-4659a	BW
ZC3H6	hsa-mir-18a	BW
NAGA	hsa-mir-1225	BW
F7	hsa-mir-324	BW
HEPHL1	hsa-mir-324	BW
AEN	hsa-mir-4284	BW
MEX3A	hsa-mir-4487	BW
ARFRP1	hsa-mir-1225	BW
TMEM144	hsa-mir-4766	BW
PANX1	hsa-mir-342	BW
TBC1D12	hsa-mir-7-1	BW
CLDN7	hsa-mir-342	BW
CSDC2	hsa-mir-1225	BW
SUV420H1	hsa-mir-18a	BW
RAB6C	hsa-mir-4659a	BW
DNAJC5	hsa-mir-940	BW
FGF2	hsa-mir-4659a	BW
MLXIPL	hsa-mir-1225	BW
ANKS1A	hsa-mir-324	BW
AGPAT5	hsa-mir-4795	BW
SPDEF	hsa-mir-940	BW
C22orf46	hsa-mir-324	BW
C1orf21	hsa-mir-15a	Child_BMI
KCTD15	hsa-mir-4652	Child_BMI
CHL1	hsa-mir-4652	Child_BMI
PPIA	hsa-mir-611	Child_BMI
CALCR	hsa-mir-548au	Child_BMI
PCSK1	hsa-mir-4701	Child_BMI
ZNF710	hsa-mir-1908	Child_BMI
WDR55	hsa-mir-10a	Child_BMI
ARF3	hsa-mir-3169	Child_BMI
USP14	hsa-mir-4701	Child_BMI
TRIM66	hsa-mir-15a	Child_BMI
NRF1	hsa-mir-4701	Child_BMI
SRA1	hsa-mir-3169	Child_BMI
AGMAT	hsa-mir-4701	Child_BMI
CTNNA1	hsa-mir-4705	Child_BMI
DNMT3A	hsa-mir-3169	Child_BMI
ABCB5	hsa-mir-15a	Child_BMI
GHR	hsa-mir-15a	Child_BMI
NEGR1	hsa-mir-4721	Child_BMI
APAF1	hsa-mir-155	Child_BMI
ZNF566	hsa-mir-576	Child_Obes
RC3H1	hsa-mir-320c-2	Child_Obes
KCTD15	hsa-mir-4652	Child_Obes
FTO	hsa-mir-4284	Child_Obes
ARSJ	hsa-mir-4694	Child_Obes
GMEB1	hsa-mir-4297	Child_Obes
CEP120	hsa-mir-320c-2	Child_Obes
PIGN	hsa-mir-4517	Child_Obes
ETV7	hsa-mir-653	Child_Obes
ZBTB40	hsa-mir-4721	Child_Obes
ETV7	hsa-mir-4694	Child_Obes
NFIX	hsa-mir-4652	Child_Obes
WDR55	hsa-mir-4421	Child_Obes
C1orf173	hsa-mir-574	Child_Obes
FAM114A1	hsa-mir-3682	Child_Obes
ARSJ	hsa-mir-10b	Child_Obes
CD59	hsa-mir-4458	Child_Obes
CLVS1	hsa-mir-653	Child_Obes
PHF19	hsa-mir-939	College
NGFR	hsa-mir-939	College
CD248	hsa-mir-939	College
TRAF5	hsa-mir-4797	College
LRRC25	hsa-mir-939	College
DAG1	hsa-mir-939	College
B3GAT1	hsa-mir-939	College
PLEKHA6	hsa-mir-939	College
RAB5B	hsa-mir-939	College
DYNLL1	hsa-mir-146b	College
FBXW2	hsa-mir-635	College
NEGR1	hsa-mir-4721	College
SLC9A9	hsa-mir-146b	College
BTBD2	hsa-mir-939	College
MDM4	hsa-mir-339	College
PHF21A	hsa-mir-939	College
SUFU	hsa-mir-939	College
SON	hsa-mir-193b	College
THRB	hsa-mir-939	College
LRP10	hsa-mir-939	College
MYLK	hsa-mir-4318	College
PURB	hsa-mir-4677	College
PITPNM2	hsa-mir-939	College
BAHD1	hsa-mir-4512	College
CD160	hsa-mir-146b	College
ATP5F1	hsa-mir-649	College
TMEM180	hsa-mir-339	College
ADORA3	hsa-mir-939	College
TRAK1	hsa-mir-939	College
DDN	hsa-mir-939	College
GPR146	hsa-mir-939	College
SEMA3F	hsa-mir-939	College
PLCL2	hsa-mir-4304	College
PURG	hsa-mir-4271	College
SLC16A10	hsa-mir-4517	College
GPR146	hsa-mir-2113	College
WNT9B	hsa-mir-1247	College
MDM4	hsa-mir-5690	College
PHF21A	hsa-mir-4512	College
SOX11	hsa-mir-548aq	DS
TCF4	hsa-mir-219b	DS
RABL3	hsa-mir-185	DS
IKZF2	hsa-mir-548aq	DS
LCORL	hsa-mir-4704	DS
ACSS3	hsa-mir-4704	DS
CRB1	hsa-mir-4776-2	DS
SUDS3	hsa-mir-548aq	DS
HP1BP3	hsa-mir-185	DS
COMT	hsa-mir-199b	DS
DCAF16	hsa-mir-3136	DS
LMOD3	hsa-mir-3136	DS
NUFIP2	hsa-mir-3154	DS
TMCC3	hsa-mir-4761	DS
RC3H1	hsa-mir-548aq	DS
RFESD	hsa-mir-761	DS
ARFGEF2	hsa-mir-761	DS
ANKLE2	hsa-mir-4761	DS
DENND1B	hsa-mir-548aq	DS
PCDHAC1	hsa-mir-185	DS
ANKRD45	hsa-mir-185	DS
PAPOLA	hsa-mir-548aq	DS
UBA3	hsa-mir-3666	DS
PPP6R3	hsa-mir-4761	DS
ABLIM1	hsa-mir-4660	DS
GPX1	hsa-mir-185	DS
AKT3	hsa-mir-219b	DS
CA8	hsa-mir-4704	DS
RANBP10	hsa-mir-328	DS
DYNC1LI1	hsa-mir-2682	DS
TCF4	hsa-mir-3666	DS
BTF3L4	hsa-mir-548aq	DS
RAB27B	hsa-mir-548aq	DS
NUFIP2	hsa-mir-548aq	DS
HTT	hsa-mir-761	DS
DENND1B	hsa-mir-4704	DS
RC3H1	hsa-mir-4735	DS
LCORL	hsa-mir-9-2	DS
TRPS1	hsa-mir-4305	DS
TMEM67	hsa-mir-4660	DS
PPP6C	hsa-mir-548aq	DS
PNPLA1	hsa-mir-3136	DS
PHF2	hsa-mir-219b	DS
NUS1	hsa-mir-4318	DS
TMEM189-UBE2V1	hsa-mir-219b	DS
ARPP19	hsa-mir-5582	FNBMD
WNT4	hsa-mir-1254-1	FNBMD
WNT4	hsa-mir-1266	FNBMD
GPD1	hsa-mir-432	FNBMD
LRRC59	hsa-mir-7-1	FNBMD
BAG5	hsa-mir-432	FNBMD
CREB1	hsa-mir-432	FNBMD
AMH	hsa-mir-615	FNBMD
AMIGO3	hsa-mir-661	FNBMD
ARPP19	hsa-mir-802	FNBMD
ATF7	hsa-mir-7-1	FNBMD
BCR	hsa-mir-661	FNBMD
C6orf97	hsa-mir-370	FNBMD
C9orf64	hsa-mir-329-2	FNBMD
CACNA1G	hsa-mir-1254-1	FNBMD
CDK15	hsa-mir-127	FNBMD
CHST14	hsa-mir-3921	FNBMD
COL8A1	hsa-mir-3650	FNBMD
DLX4	hsa-mir-661	FNBMD
DLX4	hsa-mir-323a	FNBMD
ERCC1	hsa-mir-661	FNBMD
FAM118A	hsa-mir-1254-1	FNBMD
FAM118A	hsa-mir-1262	FNBMD
FOXL1	hsa-mir-1254-1	FNBMD
GALNT3	hsa-mir-802	FNBMD
GPD1	hsa-mir-661	FNBMD
GRINA	hsa-mir-661	FNBMD
HOXC5	hsa-mir-615	FNBMD
LRRC59	hsa-mir-3921	FNBMD
MARK3	hsa-mir-1266	FNBMD
MKNK2	hsa-mir-615	FNBMD
NRBP2	hsa-mir-1266	FNBMD
NUDC	hsa-mir-661	FNBMD
OPA3	hsa-mir-615	FNBMD
OPA3	hsa-mir-661	FNBMD
OR9Q1	hsa-mir-4316	FNBMD
PCNXL3	hsa-mir-323a	FNBMD
PDXDC1	hsa-mir-379	FNBMD
PKD2	hsa-mir-380	FNBMD
RHOQ	hsa-mir-411	FNBMD
2020-09-09	hsa-mir-615	FNBMD
2020-09-09	hsa-mir-661	FNBMD
2020-09-09	hsa-mir-1293	FNBMD
SMOC1	hsa-mir-1254-1	FNBMD
SUSD4	hsa-mir-1197	FNBMD
TNFSF11	hsa-mir-329-2	FNBMD
WNT4	hsa-mir-661	FNBMD
FBXO22	hsa-mir-4672	HB
HSD17B13	hsa-mir-4739	HB
BRWD1	hsa-mir-4520a	HB
NLGN2	hsa-mir-3150a	HB
MN1	hsa-mir-3150a	HB
LAX1	hsa-mir-1976	HB
UBE2Q2	hsa-mir-3668	HB
WDR92	hsa-mir-1976	HB
NRIP3	hsa-mir-34a	HB
MYO9A	hsa-mir-2355	HB
CCDC125	hsa-mir-3668	HB
RHOBTB2	hsa-mir-1976	HB
TFPI	hsa-mir-4728	HB
TM6SF1	hsa-mir-4672	HB
MYH14	hsa-mir-4728	HB
PIK3R3	hsa-mir-4728	HB
H6PD	hsa-mir-4728	HB
CCNE2	hsa-mir-3120	HB
HBS1L	hsa-mir-2355	HB
NEURL1B	hsa-mir-2355	HB
HEYL	hsa-mir-34a	HB
PIM1	hsa-mir-214	HB
MED1	hsa-mir-4503	HB
EZH2	hsa-mir-217	Height
STAT2	hsa-mir-1225	Height
TNS4	hsa-mir-608	Height
SMARCA5	hsa-mir-3675	Height
ESR1	hsa-mir-17	Height
PTRF	hsa-mir-4747	Height
TLK1	hsa-mir-15a	Height
SPTBN1	hsa-mir-4323	Height
ZFYVE26	hsa-mir-17	Height
ACBD4	hsa-mir-608	Height
FAM151B	hsa-mir-216b	Height
NFATC4	hsa-mir-34a	Height
SPTBN1	hsa-mir-4777	Height
PACSIN1	hsa-mir-4492	Height
PITPNM2	hsa-mir-608	Height
EML6	hsa-mir-4717	Height
PSME3	hsa-mir-4747	Height
OTUD7B	hsa-mir-218-2	Height
SSH2	hsa-mir-940	Height
DNM3	hsa-mir-135a-1	Height
VAMP2	hsa-mir-608	Height
MIER3	hsa-mir-217	Height
MYBPC3	hsa-mir-146b	Height
SUFU	hsa-mir-4487	Height
XRCC6BP1	hsa-mir-3146	Height
SCN4A	hsa-mir-940	Height
AMZ1	hsa-mir-146b	Height
RBM12	hsa-mir-15a	Height
ZBTB4	hsa-mir-19a	Height
CCDC126	hsa-mir-3677	Height
RRAS2	hsa-mir-4747	Height
ADAMTS3	hsa-mir-15a	Height
SOCS5	hsa-mir-214	Height
PPM1M	hsa-mir-940	Height
C18orf32	hsa-mir-3120	Height
TUSC2	hsa-mir-608	Height
ALPK3	hsa-mir-608	Height
SETD8	hsa-mir-608	Height
FAM134A	hsa-mir-15a	Height
DOCK3	hsa-mir-608	Height
FAM26E	hsa-mir-3120	Height
GPR126	hsa-mir-499a	Height
MAPKAPK3	hsa-mir-608	Height
PXDN	hsa-mir-1225	Height
KCNJ12	hsa-mir-608	Height
C2CD4A	hsa-mir-20a	Height
CTDSP1	hsa-mir-940	Height
LIMD2	hsa-mir-608	Height
2020-09-02	hsa-mir-15a	Height
ADCY9	hsa-mir-3677	Height
CCNJ	hsa-mir-3613	Height
DGKE	hsa-mir-4309	Height
DOCK5	hsa-mir-4492	Height
MLLT6	hsa-mir-1225	Height
PPARD	hsa-mir-4492	Height
PDS5B	hsa-mir-3613	Height
CABLES2	hsa-mir-3157	Height
H6PD	hsa-mir-1225	Height
PAIP2B	hsa-mir-214	Height
ESR1	hsa-mir-20a	Height
IRF1	hsa-mir-193b	Height
N4BP2L2	hsa-mir-4796	Height
SUFU	hsa-mir-4323	Height
TRA2A	hsa-mir-3675	Height
MAPK9	hsa-mir-3622a	Height
FBN2	hsa-mir-644a	Height
PACSIN1	hsa-mir-608	Height
PHF15	hsa-mir-34a	Height
PIP4K2B	hsa-mir-4256	Height
SMAD7	hsa-mir-15a	Height
LUZP1	hsa-mir-1225	Height
MFAP2	hsa-mir-608	Height
RNF135	hsa-mir-4796	Height
SLC16A6	hsa-mir-4321	Height
SOLH	hsa-mir-608	Height
SPTBN1	hsa-mir-499a	Height
LYRM7	hsa-mir-3120	Height
ANKRD52	hsa-mir-940	Height
RUFY2	hsa-mir-20a	Height
HAPLN4	hsa-mir-608	Height
PTRF	hsa-mir-608	Height
FRYL	hsa-mir-18a	Height
ZNF512	hsa-mir-4796	Height
INSR	hsa-mir-15a	Height
PPP3R1	hsa-mir-3176	Height
SUPT3H	hsa-mir-4690	Height
SYVN1	hsa-mir-608	Height
TAL1	hsa-mir-4747	Height
TET1	hsa-mir-217	Height
TET1	hsa-mir-499a	Height
TMEM155	hsa-mir-4323	Height
TP53INP2	hsa-mir-4489	Height
IGF2BP1	hsa-mir-940	Height
NFAT5	hsa-mir-4727	Height
ATAD2B	hsa-mir-26b	Height
ZNF76	hsa-mir-1227	Height
PTRF	hsa-mir-3157	Height
SPRED1	hsa-mir-15a	Height
PML	hsa-mir-4492	Height
PTCH1	hsa-mir-1225	Height
CDK6	hsa-mir-644a	Height
JMJD4	hsa-mir-608	Height
ANKIB1	hsa-mir-17	Height
NR2E3	hsa-mir-20a	Height
ZCCHC24	hsa-mir-4492	Height
PPM1B	hsa-mir-216a	Height
PPM1B	hsa-mir-216b	Height
CRADD	hsa-mir-3176	Height
PHF15	hsa-mir-608	Height
ATXN3	hsa-mir-4419a	Height
ATP6V0C	hsa-mir-608	Height
FGF18	hsa-mir-4787	Height
SFXN2	hsa-mir-1225	Height
CDCA5	hsa-mir-4690	Height
CD79B	hsa-mir-608	Height
PSD	hsa-mir-608	Height
NFIC	hsa-mir-608	Height
RNPS1	hsa-mir-4487	Height
ZNFX1	hsa-mir-18a	Height
SBNO1	hsa-mir-3613	Height
LPGAT1	hsa-mir-4463	Height
CASKIN1	hsa-mir-608	Height
NDUFAF1	hsa-mir-4796	Height
NR2E3	hsa-mir-1225	Height
PCGF2	hsa-mir-608	Height
ATP6V0A1	hsa-mir-608	Height
LASP1	hsa-mir-4419a	Height
CCDC66	hsa-mir-7-1	Height
GOLGA6A	hsa-mir-4727	Height
PLAG1	hsa-mir-4436a	Height
TAOK1	hsa-mir-19a	Height
KY	hsa-mir-146b	Height
PDLIM4	hsa-mir-608	Height
PAPPA	hsa-mir-15a	Height
TP53INP2	hsa-mir-1225	Height
CMPK1	hsa-mir-216a	Height
DNA2	hsa-mir-217	Height
MAP3K3	hsa-mir-608	Height
FRS2	hsa-mir-3146	Height
HMGA1	hsa-mir-4758	Height
NR2E3	hsa-mir-17	Height
GAB1	hsa-mir-3120	Height
CELF1	hsa-mir-608	Height
VPS13C	hsa-mir-217	Height
GIT1	hsa-mir-608	Height
CACNA1I	hsa-mir-608	Height
MICAL1	hsa-mir-608	Height
POU2F2	hsa-mir-4421	Height
SEC24A	hsa-mir-499a	Height
CACNA2D2	hsa-mir-608	Height
MGAT3	hsa-mir-4419a	Height
PTPN14	hsa-mir-217	Height
DOCK3	hsa-mir-499a	Height
RYBP	hsa-mir-3120	Height
HTR1D	hsa-mir-3675	Height
BAP1	hsa-mir-4489	Height
CAPN1	hsa-mir-608	Height
VPS13C	hsa-mir-3120	Height
AP3D1	hsa-mir-1225	Height
FAM151B	hsa-mir-4717	Height
MTMR11	hsa-mir-1225	Height
PITPNM2	hsa-mir-214	Height
ANKRD52	hsa-mir-608	Height
TULP4	hsa-mir-4690	Height
VAMP2	hsa-mir-940	Height
ZFYVE26	hsa-mir-4747	Height
ITCH	hsa-mir-146b	Height
ANXA5	hsa-mir-608	Height
ZCCHC24	hsa-mir-4758	Height
PDPK1	hsa-mir-214	Height
PPM1B	hsa-mir-3120	Height
CCNJ	hsa-let-7g	Height
ZNFX1	hsa-mir-20a	Height
PTPN14	hsa-mir-608	Height
REST	hsa-mir-26b	Height
TP53INP2	hsa-mir-4717	Height
CHCHD7	hsa-mir-3120	Height
PSME3	hsa-mir-4419a	Height
ZBTB4	hsa-mir-20a	Height
PDS5B	hsa-mir-499a	Height
RNF135	hsa-mir-644a	Height
MIER3	hsa-mir-218-2	Height
ACTR1A	hsa-mir-608	Height
RPIA	hsa-mir-4777	Height
ZNFX1	hsa-mir-17	Height
C2CD4A	hsa-mir-17	Height
KY	hsa-mir-4690	Height
ZFYVE26	hsa-mir-20a	Height
GPR126	hsa-mir-217	Height
NCAN	hsa-mir-3157	Height
PPM1B	hsa-mir-940	Height
ARSJ	hsa-mir-499a	Height
IHH	hsa-mir-608	Height
EML6	hsa-mir-15a	Height
FBLN2	hsa-mir-1225	Height
ISLR2	hsa-mir-608	Height
PLAG1	hsa-mir-15a	Height
RASGEF1B	hsa-mir-3115	Height
RCOR1	hsa-mir-608	Height
CDK6	hsa-mir-26b	Height
IL23A	hsa-mir-608	Height
HEMK1	hsa-mir-4690	Height
CORO6	hsa-mir-1225	Height
CYS1	hsa-mir-4487	Height
FKBP1B	hsa-mir-1225	Height
ZNF341	hsa-mir-214	Height
NFATC4	hsa-mir-1225	Height
CD164	hsa-mir-4521	Height
LUZP1	hsa-mir-15a	Height
CCDC108	hsa-mir-3120	Height
CELF1	hsa-mir-365a	Height
KHNYN	hsa-mir-4419a	Height
OTUD4	hsa-mir-4727	Height
RSRC1	hsa-mir-34a	Height
PTPN14	hsa-mir-214	Height
NCK1	hsa-mir-586	Height
ABHD2	hsa-mir-15a	Height
RRM2	hsa-mir-3613	Height
EZH1	hsa-mir-15a	Height
TRIP11	hsa-mir-3120	Height
ZNF346	hsa-mir-193b	Height
CDK6	hsa-mir-3120	Height
CABLES1	hsa-mir-4492	Height
ZNF367	hsa-mir-20a	Height
NMT1	hsa-mir-4690	Height
TRIM13	hsa-mir-4796	Height
SSH2	hsa-mir-608	Height
HABP4	hsa-mir-644a	Height
RUFY2	hsa-mir-4747	Height
ZNF367	hsa-mir-17	Height
FMNL1	hsa-mir-216a	Height
NFAT5	hsa-mir-1225	Height
FEV	hsa-mir-3675	Height
NFS1	hsa-mir-4709	Height
SLC38A2	hsa-mir-217	Height
BMP2	hsa-mir-608	Height
TMEM196	hsa-mir-586	Height
FBN2	hsa-mir-218-2	Height
DTL	hsa-mir-217	Height
ANKIB1	hsa-mir-20a	Height
CDC14B	hsa-mir-15a	Height
CPSF2	hsa-mir-15a	Height
ABL1	hsa-mir-3131	Height
LYSMD1	hsa-mir-4690	Height
GTF2B	hsa-mir-3161	Height
WWC2	hsa-mir-146b	Height
SENP6	hsa-mir-217	Height
JAZF1	hsa-mir-17	Height
HMGA1	hsa-mir-608	Height
SV2A	hsa-mir-20a	Height
PAIP2B	hsa-mir-4436a	Height
TRIB1	hsa-mir-616	Height
TRIM32	hsa-mir-1227	Height
ZNF526	hsa-mir-1225	Height
BCL6	hsa-mir-5001	Height
ZNF367	hsa-mir-18a	Height
RNF41	hsa-mir-15a	Height
CDC42SE2	hsa-mir-15a	Height
ST7L	hsa-mir-146b	Height
KCNJ15	hsa-mir-3120	Height
RNASEH2C	hsa-mir-608	Height
MLLT6	hsa-mir-4487	Height
PIK3C2A	hsa-mir-4436a	Height
KBTBD4	hsa-mir-4709	Height
FANCI	hsa-mir-218-2	Height
PREPL	hsa-mir-4253	Height
SPC25	hsa-mir-4463	Height
ESR1	hsa-mir-18a	Height
NFAT5	hsa-mir-5001	Height
RYBP	hsa-mir-34a	Height
KCTD9	hsa-mir-218-2	Height
PSMC3IP	hsa-mir-608	Height
KHNYN	hsa-mir-4487	Height
STIL	hsa-mir-146b	Height
SOLH	hsa-mir-1225	Height
SPDEF	hsa-mir-940	Height
PCBD2	hsa-mir-4421	Height
TULP4	hsa-mir-214	Height
AS3MT	hsa-mir-4727	Height
FZR1	hsa-mir-608	Height
ESR1	hsa-mir-19a	Height
ZBTB4	hsa-mir-216a	Height
SPTBN1	hsa-mir-3176	Height
GPC5	hsa-mir-217	Height
CD46	hsa-mir-3123	HR
RFX4	hsa-mir-3660	HR
TTC14	hsa-mir-4793	HR
ANKS1A	hsa-mir-596	HR
C6orf89	hsa-mir-760	HR
ALG10B	hsa-mir-3123	HR
SESTD1	hsa-mir-29a	HR
FAM13B	hsa-mir-5584	HR
TTC14	hsa-mir-641	HR
KCNJ10	hsa-mir-378d-2	HR
PURB	hsa-mir-874	HR
SS18L1	hsa-mir-760	HR
GNB4	hsa-mir-3674	HR
AKT2	hsa-mir-29c	HR
AKT2	hsa-mir-29a	HR
SLC5A5	hsa-mir-3660	HR
PTGES3	hsa-mir-378d-2	HR
SPINT1	hsa-mir-760	HR
COPS3	hsa-mir-3674	HR
MPRIP	hsa-mir-3660	HR
HOMEZ	hsa-mir-4777	HR
AKT2	hsa-mir-29b-1	HR
CNPY3	hsa-mir-760	HR
NGDN	hsa-mir-1257	HR
SPDEF	hsa-mir-760	HR
C6orf89	hsa-mir-490	HR
ARHGEF10	hsa-mir-4793	HR
GNB2	hsa-mir-3688-2	HR
VGLL2	hsa-mir-3660	HR
SP1	hsa-mir-423	LSBMD
FOSB	hsa-mir-423	LSBMD
ASB16	hsa-mir-423	LSBMD
ZNF532	hsa-mir-4452	LSBMD
PHOSPHO1	hsa-mir-423	LSBMD
ZNF532	hsa-mir-93	LSBMD
ESR1	hsa-mir-93	LSBMD
HDAC5	hsa-mir-423	LSBMD
SETD4	hsa-mir-4418	LSBMD
OPA3	hsa-mir-615	LSBMD
SUPT3H	hsa-mir-4690	LSBMD
BMPR2	hsa-mir-93	LSBMD
SLC25A16	hsa-mir-25	LSBMD
ABI3	hsa-mir-615	LSBMD
HOXC11	hsa-mir-423	LSBMD
FZD4	hsa-mir-615	LSBMD
PTPRC	hsa-mir-3941	LSBMD
JOSD1	hsa-mir-615	LSBMD
PIM3	hsa-mir-615	LSBMD
ESR1	hsa-mir-106b	LSBMD
COL11A1	hsa-mir-580	LSBMD
HOXC5	hsa-mir-615	LSBMD
MKNK2	hsa-mir-4728	Lupus
ZBTB4	hsa-mir-1181	Lupus
RHOF	hsa-mir-4728	Lupus
ZC3H12C	hsa-mir-1322	Lupus
CLEC16A	hsa-mir-4492	Lupus
PRR12	hsa-mir-4728	Lupus
SMG7	hsa-mir-1238	Lupus
EFNB3	hsa-mir-4492	Lupus
TNFAIP8	hsa-mir-1226	Lupus
MLLT6	hsa-mir-4728	Lupus
SLC25A26	hsa-mir-210	Lupus
GOLGB1	hsa-mir-4728	Lupus
NMNAT2	hsa-mir-210	Lupus
MTMR9	hsa-mir-130b	Lupus
NMNAT2	hsa-mir-4492	Lupus
ZMAT3	hsa-mir-101-2	MCH
ZBTB7A	hsa-mir-658	MCH
ALDH3B2	hsa-mir-637	MCH
TMCC2	hsa-mir-637	MCH
THRB	hsa-mir-659	MCH
TRPC1	hsa-mir-451b	MCH
BCL11A	hsa-mir-1205	MCH
RAB6B	hsa-mir-637	MCH
GK5	hsa-mir-144	MCH
NUAK2	hsa-mir-658	MCH
SCAMP5	hsa-mir-637	MCH
EPHB4	hsa-mir-637	MCH
FBXL20	hsa-mir-574	MCH
PABPC4	hsa-mir-637	MCH
CABP4	hsa-mir-637	MCH
MDGA1	hsa-mir-637	MCH
MED20	hsa-mir-101-2	MCH
C17orf63	hsa-mir-637	MCH
TOPBP1	hsa-mir-3714	MCH
C22orf24	hsa-mir-4519	MCH
ZKSCAN1	hsa-mir-144	MCH
ANO1	hsa-mir-144	MCH
FAM114A1	hsa-mir-101-2	MCH
CHST6	hsa-mir-658	MCH
HEYL	hsa-mir-637	MCH
CACNB1	hsa-mir-637	MCH
NUAK2	hsa-mir-574	MCH
SETD1A	hsa-mir-637	MCH
EIF5AL1	hsa-mir-637	MCH
NUAK2	hsa-mir-378h	MCH
SYN3	hsa-mir-1205	MCH
UGT2A3	hsa-mir-30b	MCHC
LMOD3	hsa-mir-3136	MCHC
COX15	hsa-mir-635	MCHC
ARHGEF38	hsa-mir-144	MCHC
SLC35C1	hsa-mir-30d	MCHC
ZBTB4	hsa-mir-1181	MCHC
CASP10	hsa-mir-635	MCHC
GRB2	hsa-mir-3136	MCHC
UGT2A3	hsa-mir-30d	MCHC
ACSBG1	hsa-mir-631	MCHC
ARHGEF38	hsa-mir-631	MCHC
C14orf39	hsa-mir-30b	MCHC
SLC35C1	hsa-mir-30b	MCHC
TMEM154	hsa-mir-3660	MCHC
C14orf39	hsa-mir-30d	MCHC
SYN3	hsa-mir-1205	MCV
PLIN4	hsa-mir-449b	MCV
PLTP	hsa-mir-637	MCV
CALCOCO1	hsa-mir-574	MCV
THRB	hsa-mir-659	MCV
HAUS1	hsa-mir-3686	MCV
KCNMB1	hsa-mir-637	MCV
MED20	hsa-mir-101-2	MCV
TRPC1	hsa-mir-451b	MCV
TMEM57	hsa-mir-3686	MCV
ARHGAP42	hsa-mir-144	MCV
LIN52	hsa-mir-4700	MCV
CNTNAP1	hsa-mir-637	MCV
BCL11A	hsa-mir-1205	MCV
FAM134C	hsa-mir-4732	MCV
CABP4	hsa-mir-637	MCV
GK5	hsa-mir-144	MCV
HEYL	hsa-mir-637	MCV
PABPC4	hsa-mir-637	MCV
TCEB3	hsa-mir-637	MCV
ZBTB7A	hsa-mir-658	MCV
PLIN4	hsa-mir-449a	MCV
ZNF33B	hsa-mir-101-2	MCV
EPHB4	hsa-mir-637	MCV
RIN1	hsa-mir-637	MCV
GPX8	hsa-mir-451b	MCV
CNIH2	hsa-mir-637	MCV
CNTNAP1	hsa-mir-658	MCV
C17orf63	hsa-mir-637	MCV
BBS7	hsa-mir-101-2	MCV
TRIM14	hsa-mir-658	MCV
ALDH3B2	hsa-mir-637	MCV
SCAMP5	hsa-mir-637	MCV
TMEM151A	hsa-mir-637	MCV
KATNAL2	hsa-mir-625	Menarche
SLC41A1	hsa-mir-1972-2	Menarche
STXBP4	hsa-mir-625	Menarche
MYO6	hsa-mir-637	Menarche
SAR1B	hsa-mir-3140	Menarche
ELK4	hsa-mir-378b	Menarche
IKBKAP	hsa-mir-431	Menarche
ENAH	hsa-mir-337	Menarche
LIN7C	hsa-mir-4275	Menarche
TACR3	hsa-mir-342	Menarche
LMX1A	hsa-mir-4494	Menarche
MAPKAPK3	hsa-mir-1224	Menarche
SIM1	hsa-mir-103b-1	Menarche
FAM53C	hsa-mir-637	Menarche
GPR83	hsa-mir-181b-2	Menarche
GPR83	hsa-mir-181a-2	Menarche
HDHD2	hsa-mir-4708	Menarche
KDM4A	hsa-mir-4271	Menarche
LHFP	hsa-mir-337	Menarche
TRA2B	hsa-mir-1179	Menarche
PRKCI	hsa-mir-3140	Menarche
SENP6	hsa-mir-625	Menarche
NFAT5	hsa-mir-181a-2	Menarche
DNAL4	hsa-mir-1224	Menarche
ENAH	hsa-mir-588	Menarche
YPEL1	hsa-mir-489	Menarche
EEFSEC	hsa-mir-637	Menarche
MYO6	hsa-mir-140	Menarche
ZBTB7A	hsa-mir-342	Menarche
SLC45A3	hsa-mir-637	Menarche
CCNJ	hsa-mir-181b-2	Menarche
AKT3	hsa-mir-181a-2	Menarche
MAPK1	hsa-mir-4271	Menarche
PPM1A	hsa-mir-4275	Menarche
RORA	hsa-mir-181a-2	Menarche
COG6	hsa-mir-4708	Menarche
RC3H1	hsa-mir-7-2	Menarche
GCC2	hsa-mir-181b-2	Menarche
ZNF497	hsa-mir-665	Menarche
NFAT5	hsa-mir-140	Menarche
HRG	hsa-mir-1972-2	Menarche
IFITM2	hsa-mir-637	Menarche
WWP2	hsa-mir-637	Menarche
WARS	hsa-mir-4701	Menarche
NFAT5	hsa-mir-1224	Menarche
ADCY6	hsa-mir-1224	Menarche
ENAH	hsa-mir-342	Menarche
IGF2BP2	hsa-mir-181b-2	Menarche
SIRT3	hsa-mir-665	Menarche
NARG2	hsa-mir-103b-1	Menarche
PHF15	hsa-mir-637	Menarche
VGLL3	hsa-mir-4261	Menarche
ENAH	hsa-mir-4701	Menarche
AKT3	hsa-mir-181b-2	Menarche
VGLL3	hsa-mir-365a	Menarche
CALCR	hsa-mir-7-2	Menarche
HLTF	hsa-mir-1972-2	Menarche
DLAT	hsa-mir-2682	Menarche
KCTD21	hsa-mir-4652	Menarche
CRTC1	hsa-mir-637	Menarche
PPM1F	hsa-mir-637	Menarche
CCNJ	hsa-mir-140	Menarche
TRPC6	hsa-mir-1179	Menarche
ELK4	hsa-mir-3140	Menarche
TAF8	hsa-mir-1224	Menarche
LIN28B	hsa-mir-337	Menarche
HIRIP3	hsa-mir-342	Menarche
TRPC6	hsa-mir-2392	Menarche
BMP8B	hsa-mir-661	MPV
PRR11	hsa-mir-661	MPV
FUT1	hsa-mir-4308	MPV
NAA50	hsa-mir-548c	MPV
KIF1C	hsa-mir-661	MPV
DSTYK	hsa-mir-661	MPV
PPIA	hsa-mir-611	MPV
ST3GAL5	hsa-mir-1205	MPV
GRINA	hsa-mir-661	MPV
PRR11	hsa-mir-609	MPV
LRRC2	hsa-mir-26b	MPV
EPB41L5	hsa-mir-454	MPV
RAB8B	hsa-mir-3609	MPV
REEP3	hsa-mir-26b	MPV
KALRN	hsa-mir-1272	MPV
GPATCH8	hsa-mir-454	MPV
RRN3	hsa-mir-4482	MPV
C11orf9	hsa-mir-1296	MPV
RBMS2	hsa-mir-148b	MPV
CNTN2	hsa-mir-661	MPV
CBX5	hsa-mir-3609	MPV
EPB41L5	hsa-mir-301a	MPV
DOK6	hsa-mir-609	MPV
CTDSP1	hsa-mir-661	MPV
RNPEPL1	hsa-mir-661	MPV
ZMIZ2	hsa-mir-661	MPV
WDHD1	hsa-mir-1296	MPV
CD2AP	hsa-mir-4308	MPV
UMPS	hsa-mir-26b	MPV
PDYN	hsa-mir-661	MPV
MORN3	hsa-mir-661	MPV
CD40	hsa-mir-1322	Neuroticism
HIPK2	hsa-mir-4487	Neuroticism
TOX3	hsa-mir-4318	Neuroticism
PAFAH1B1	hsa-mir-4699	Neuroticism
ACP2	hsa-mir-4301	Neuroticism
NGEF	hsa-mir-1322	Neuroticism
PRPF4B	hsa-mir-5590	Neuroticism
UNC119B	hsa-mir-4660	Neuroticism
XPNPEP3	hsa-mir-1322	Neuroticism
ANKRA2	hsa-mir-4766	Neuroticism
DTX3L	hsa-mir-1253	Neuroticism
AHI1	hsa-mir-1322	Neuroticism
SNCA	hsa-mir-598	Neuroticism
DCAF8	hsa-mir-4318	Neuroticism
PTPN3	hsa-mir-9-2	Neuroticism
FNBP4	hsa-mir-4529	Neuroticism
ST13	hsa-mir-4699	Neuroticism
STAT6	hsa-mir-1207	PBC
KIF21B	hsa-mir-1207	PBC
ARHGDIB	hsa-mir-1207	PBC
MAST3	hsa-mir-1207	PBC
NAB2	hsa-mir-1207	PBC
PFKL	hsa-mir-1207	PBC
UGT3A1	hsa-mir-1207	PBC
SPIB	hsa-mir-1207	PBC
CD80	hsa-mir-15b	PBC
NXPH4	hsa-mir-1207	PBC
GPR137	hsa-mir-1207	PBC
NAB2	hsa-mir-4728	PBC
ZC3HAV1	hsa-mir-1206	PBC
CRHR1	hsa-mir-1207	PBC
KLHL22	hsa-mir-1207	PBC
SYNGR1	hsa-mir-1207	PBC
LRP1	hsa-mir-4728	PBC
RASGRF1	hsa-mir-1207	PBC
PXMP4	hsa-mir-3714	PBC
TNFAIP3	hsa-mir-1976	PBC
TMEM194B	hsa-mir-1206	PBC
CIITA	hsa-mir-1207	PBC
PXMP4	hsa-mir-4728	PBC
IFNAR1	hsa-mir-1976	PBC
SFMBT2	hsa-mir-1207	PBC
POU2AF1	hsa-mir-4728	PBC
TSFM	hsa-mir-4748	PBC
CLEC16A	hsa-mir-4492	PBC
DTX3	hsa-mir-1207	PBC
PKN1	hsa-mir-1207	PBC
SDAD1	hsa-mir-3714	PBC
PRPF40A	hsa-mir-199a-1	PBC
CASC3	hsa-mir-1207	PBC
POFUT1	hsa-mir-1976	PBC
ZNF341	hsa-mir-1207	PBC
GXYLT1	hsa-mir-1205	PBC
SIRPB1	hsa-mir-1207	PBC
SIRPG	hsa-mir-1207	PBC
UBLCP1	hsa-mir-1205	PBC
LDLR	hsa-mir-1207	PBC
CD80	hsa-mir-16-2	PBC
RRP7A	hsa-mir-1228	PBC
RRP7A	hsa-mir-1205	PBC
SYNGR1	hsa-mir-4728	PBC
IL12RB1	hsa-mir-1207	PBC
MAPT	hsa-mir-1205	PBC
RALGDS	hsa-mir-1207	PBC
DDOST	hsa-mir-3616	PBC
FCRL2	hsa-mir-16-2	PBC
STAC2	hsa-mir-1207	PBC
KIAA1549	hsa-mir-4728	PBC
FCRL2	hsa-mir-15b	PBC
CDKN2A	hsa-mir-3714	PBC
CLIC4	hsa-mir-1206	PBC
MYH14	hsa-mir-4728	PBC
CARM1	hsa-mir-1207	PBC
KIF17	hsa-mir-1207	PBC
WNT6	hsa-mir-1207	PBC
PLAGL2	hsa-mir-4728	PBC
ZNF585B	hsa-mir-1237	PBC
ASAP3	hsa-mir-1207	PBC
TM6SF1	hsa-mir-4672	PCV
PODXL	hsa-mir-199a-1	PCV
AQP4	hsa-mir-3675	PCV
PDE7A	hsa-mir-4758	PCV
AQP4	hsa-mir-2355	PCV
DNAJA4	hsa-mir-199a-1	PCV
COL15A1	hsa-mir-3668	PCV
TFPI	hsa-mir-4728	PCV
HBS1L	hsa-mir-199a-1	PCV
SOSTDC1	hsa-mir-4519	PCV
MED1	hsa-mir-4503	PCV
HBS1L	hsa-mir-143	PCV
TTC26	hsa-mir-145	PCV
PIK3R3	hsa-mir-4728	PCV
SCUBE2	hsa-mir-143	PCV
STK38	hsa-mir-4672	PCV
MN1	hsa-mir-3150a	PCV
HBS1L	hsa-mir-2355	PCV
HBS1L	hsa-mir-627	PCV
MXD3	hsa-mir-762	PCV
TNFSF10	hsa-mir-4652	PG
UBOX5	hsa-mir-1285-1	PG
FKBP5	hsa-mir-1301	PG
GPR126	hsa-mir-217	PG
TMED2	hsa-mir-216a	PG
PLAG1	hsa-mir-4436a	PG
ST6GALNAC3	hsa-mir-4758	PG
PMS2	hsa-mir-562	PG
CUL4A	hsa-mir-1301	PG
CTDSP1	hsa-mir-1285-1	PG
RBL1	hsa-mir-2113	PG
ZNF341	hsa-mir-214	PG
HYI	hsa-mir-214	PG
FUT1	hsa-mir-1285-1	PG
B4GALNT1	hsa-mir-1285-1	PG
YAP1	hsa-mir-1285-1	PG
GPR146	hsa-mir-2113	PG
HABP4	hsa-mir-519c	PLT
PSMD9	hsa-mir-185	PLT
MAU2	hsa-mir-185	PLT
NUFIP2	hsa-mir-146b	PLT
NUFIP2	hsa-mir-548aq	PLT
SAV1	hsa-mir-548aq	PLT
KIAA0247	hsa-mir-1296	PLT
ADH4	hsa-mir-185	PLT
AHI1	hsa-mir-519c	PLT
AK3	hsa-mir-548c	PLT
EGF	hsa-mir-3618	PLT
KIAA0247	hsa-mir-515-2	PLT
TMEM185B	hsa-mir-146b	PLT
SURF4	hsa-mir-548c	PLT
MFN1	hsa-mir-548aq	PLT
REEP3	hsa-mir-548aq	PLT
SAV1	hsa-mir-519c	PLT
ACSL6	hsa-mir-548aq	PLT
DIP2B	hsa-mir-548aq	PLT
STOM	hsa-mir-519c	PLT
LARP4	hsa-mir-548aq	PLT
ATF1	hsa-mir-548g	PLT
ERAP1	hsa-mir-519c	PLT
JAK2	hsa-mir-3120	PLT
MARK4	hsa-mir-146b	PLT
NMNAT3	hsa-mir-4296	PLT
TRIM54	hsa-mir-1306	PLT
ZNF513	hsa-mir-515-2	PLT
NUFIP2	hsa-mir-3120	PLT
CD2AP	hsa-mir-548aq	PLT
DNAJB14	hsa-mir-548aq	PLT
CBL	hsa-mir-214	PLT
ZCCHC9	hsa-mir-515-2	PLT
PTGES3	hsa-mir-4761	PLT
NUAK2	hsa-mir-214	PLT
RPP14	hsa-mir-548g	PLT
IFNAR1	hsa-mir-3155a	RA
IRF4	hsa-mir-499a	RA
SLC6A2	hsa-mir-4728	RA
FNDC1	hsa-mir-4766	RA
SNRPE	hsa-mir-301b	RA
ANTXR2	hsa-mir-499a	RA
ZFP41	hsa-mir-4492	RA
DAGLA	hsa-mir-4728	RA
SAR1B	hsa-mir-4736	RA
DDX17	hsa-mir-3148	RA
MXD3	hsa-mir-4492	RA
PAM	hsa-mir-1237	RA
ATM	hsa-mir-4736	RA
CBY1	hsa-mir-130b	RA
TRAF1	hsa-mir-1237	RA
GTPBP1	hsa-mir-4728	RA
IFNAR1	hsa-mir-3155b	RA
OXTR	hsa-mir-3940	RA
GXYLT1	hsa-mir-499b	RA
ZFP41	hsa-mir-4736	RA
YAF2	hsa-mir-3148	RA
COG6	hsa-mir-3121	RA
KDELC2	hsa-mir-640	RA
GIN1	hsa-mir-4492	RA
CEP170	hsa-mir-640	RA
SYNGR1	hsa-mir-4728	RA
MARS2	hsa-mir-499a	RA
RAB3IL1	hsa-mir-4728	RA
ST13	hsa-mir-4699	RA
CFLAR	hsa-mir-4773-1	RA
ZFP36L1	hsa-mir-1237	RA
CMTM7	hsa-mir-4728	RA
CDK6	hsa-mir-5681a	RA
CFLAR	hsa-mir-3121	RA
FLI1	hsa-mir-1237	RA
SEC24A	hsa-mir-499a	RA
SMYD4	hsa-mir-1976	RBC
TFPI	hsa-mir-4728	RBC
OSM	hsa-mir-637	RBC
HBS1L	hsa-mir-199a-1	RBC
SLC5A3	hsa-mir-320b-2	RBC
MED1	hsa-mir-3193	RBC
COPZ2	hsa-mir-637	RBC
PIK3R3	hsa-mir-4728	RBC
SESN1	hsa-mir-22	RBC
MEX3A	hsa-mir-4728	RBC
C21orf62	hsa-mir-449c	RBC
PLTP	hsa-mir-637	RBC
C17orf63	hsa-mir-637	RBC
PPM1F	hsa-mir-637	RBC
LAX1	hsa-mir-1976	RBC
SLC5A3	hsa-mir-4732	RBC
TMCC2	hsa-mir-637	RBC
OSBPL7	hsa-mir-637	RBC
ZNF33B	hsa-mir-101-2	RBC
FUS	hsa-mir-4728	RBC
MAPK1	hsa-mir-4728	RBC
KIAA0040	hsa-mir-4758	RBC
PPM1F	hsa-mir-762	RBC
SETD1A	hsa-mir-637	RBC
LSM4	hsa-mir-451b	RBC
ZDHHC18	hsa-mir-637	RBC
LUC7L	hsa-mir-152	RBC
GATA5	hsa-mir-637	RBC
NEUROD2	hsa-mir-637	RBC
RAB11FIP3	hsa-mir-1976	RBC
GPX8	hsa-mir-451b	RBC
CPLX3	hsa-mir-762	RBC
PNPLA1	hsa-mir-4513	RBC
CACNB1	hsa-mir-637	RBC
ITFG3	hsa-mir-3189	RBC
MED20	hsa-mir-101-2	RBC
GCNT1	hsa-mir-144	RBC
SCAMP5	hsa-mir-637	RBC
NR2C2	hsa-mir-762	RBC
IKZF1	hsa-mir-637	RBC
ZMIZ2	hsa-mir-762	RBC
SLC30A8	hsa-mir-4453	T2D
OGDH	hsa-mir-486-2	T2D
CDK6	hsa-mir-548aq	T2D
NOTCH2	hsa-mir-4692	T2D
SFMBT1	hsa-mir-125a	T2D
SIGLEC14	hsa-let-7e	T2D
RFT1	hsa-mir-4459	T2D
BEND7	hsa-mir-4639	T2D
ARL15	hsa-mir-588	T2D
SBNO1	hsa-mir-548aq	T2D
C2CD4A	hsa-mir-20a	T2D
NTRK2	hsa-mir-588	T2D
PDE2A	hsa-mir-486-2	T2D
NTRK2	hsa-mir-339	T2D
GPD1	hsa-mir-3150a	T2D
WWTR1	hsa-mir-486-2	T2D
CNNM2	hsa-mir-4736	T2D
RPGRIP1L	hsa-mir-548aq	T2D
JAZF1	hsa-mir-17	T2D
SNX10	hsa-mir-641	T2D
PGM5	hsa-mir-588	T2D
LIPH	hsa-mir-4457	T2D
ETAA1	hsa-mir-3140	T2D
NIP7	hsa-mir-4697	T2D
SMARCAD1	hsa-let-7e	T2D
BLOC1S2	hsa-mir-4457	T2D
IGF2BP1	hsa-let-7e	T2D
RPS6KA5	hsa-mir-19a	T2D
KL	hsa-mir-3140	T2D
IDE	hsa-mir-588	T2D
KL	hsa-mir-4637	T2D
CLN8	hsa-mir-601	T2D
CRB2	hsa-mir-486-2	T2D
IGF2BP2	hsa-let-7e	T2D
IGF2BP1	hsa-mir-486-2	T2D
PCBD2	hsa-mir-4459	T2D
PTGER3	hsa-mir-4639	T2D
ABCB10	hsa-mir-3941	T2D
C2CD4A	hsa-mir-17	T2D
TP53INP1	hsa-mir-3941	T2D
ETV1	hsa-mir-548aq	T2D
RPS6KA5	hsa-mir-148a	T2D
ZNF678	hsa-mir-4639	T2D
SIGLEC14	hsa-mir-486-2	T2D
PLD3	hsa-mir-486-2	T2D
KL	hsa-mir-4697	T2D
PRKACB	hsa-mir-18a	T2D
CDK6	hsa-mir-3140	T2D
SMPD1	hsa-mir-103a-1	T2D
UNC119B	hsa-mir-486-2	T2D
CISD2	hsa-mir-1284	T2D
RNF6	hsa-mir-4718	T2D
CCDC88C	hsa-mir-4697	T2D
CDK6	hsa-mir-103a-1	T2D
TSEN2	hsa-mir-197	TC
LPPR2	hsa-mir-4688	TC
GPAM	hsa-mir-324	TC
CYP7A1	hsa-mir-4422	TC
NT5DC1	hsa-mir-4422	TC
FCGR3B	hsa-mir-3160-2	TC
PER1	hsa-mir-4298	TC
DAGLA	hsa-mir-4700	TC
SESN1	hsa-mir-4531	TC
PUM2	hsa-mir-4298	TC
CYB561D1	hsa-mir-3160-2	TC
SESN1	hsa-mir-16-2	TC
TSEN2	hsa-mir-16-2	TC
COL10A1	hsa-mir-4531	TC
MTF2	hsa-mir-4263	TC
NAB1	hsa-mir-3160-2	TC
TMEM107	hsa-mir-199a-1	TC
TSEN2	hsa-mir-15b	TC
PAFAH1B2	hsa-mir-4531	TC
LSP1	hsa-mir-1908	TC
CMTM6	hsa-mir-4263	TC
NUDT21	hsa-mir-640	TC
SUPT7L	hsa-mir-4700	TC
FNBP1L	hsa-mir-4298	TC
HES7	hsa-mir-324	TC
ANKS1A	hsa-mir-324	TC
KDM4A	hsa-mir-4271	TE
CELSR3	hsa-mir-939	TE
PITPNM2	hsa-mir-939	TE
GAS7	hsa-mir-1226	TE
RCE1	hsa-mir-939	TE
FNBP1L	hsa-mir-3714	TE
LDOC1L	hsa-mir-939	TE
SEMA3F	hsa-mir-939	TE
SMUG1	hsa-mir-31	TE
ZBTB1	hsa-mir-2113	TE
NSF	hsa-mir-31	TE
IP6K1	hsa-mir-1915	TE
KCNC2	hsa-mir-939	TE
COPZ1	hsa-mir-939	TE
PURB	hsa-mir-4677	TE
AKAP5	hsa-mir-640	TE
SNX29	hsa-mir-4271	TE
SUFU	hsa-mir-939	TE
ESR1	hsa-mir-3666	TE
FOXP2	hsa-mir-1296	TE
IFT140	hsa-mir-939	TE
NOVA1	hsa-mir-137	TE
LONRF2	hsa-mir-1226	TE
DAG1	hsa-mir-939	TE
LRP10	hsa-mir-939	TE
NPC1	hsa-mir-3177	TE
CNOT4	hsa-mir-939	TE
UNC5A	hsa-mir-3177	TE
CD248	hsa-mir-939	TE
CDC27	hsa-mir-4432	TE
FNIP2	hsa-mir-939	TE
CNOT4	hsa-mir-3666	TE
CNNM2	hsa-mir-4707	TE
JMJD1C	hsa-let-7a-2	TE
ORC3	hsa-mir-191	TE
PLCL2	hsa-mir-4304	TE
RAB5B	hsa-mir-939	TE
CEP170	hsa-mir-640	TE
