# Supplementary material for: Pinpointing miRNA and genes enrichment over trait-relevant tissue network in Genome-Wide Association Studies
Source: BMC Med Genomics. 2020 Dec 28;13(Suppl 11):191. doi: 10.1186/s12920-020-00830-w (PMC7771066; doi:10.1186/s12920-020-00830-w)
Supplement: Supplementary file 5 — Additional file 5: Table S5. Identified SNPs for ten genes with ClinVar variant information. [file 12920_2020_830_MOESM5_ESM.xlsm]

## Sheet: newAGBL5
AGBL5	ARIH1	BMPR2	CYP2U1	FLT1	FOXP1	NFIB	NR3C1	POMGNT1	PTEN	CLINT1	CSNK1A1	FEM1C	PGGT1B	RHOJ	RHOU	RNF32	RNF180	TMOD3	UBE2W	ZHX1
rs879253769	rs375614248	rs886055458	rs747068538	rs730882263	rs189112133	rs1191193223	rs4518436	rs769094628	rs587779995
rs879253768		rs375624016	rs776990308	rs537403174	rs193042825	rs1554639173	rs6198	rs1553162438	rs1554889983
		rs1085307144	rs147506864	rs2296189	rs57959417	rs1554639196	rs772052566	rs764840485	rs587781920
		rs562633536	rs1021034246	rs576912997	rs11914627	rs1554649366	rs10482714	rs866924336	rs786201900
		rs568136148	rs763896315	rs573848371	rs753706183	rs1554709654	rs886060037	rs148903585	rs786204940
		rs530181389	rs1048541745	rs56314249	rs149064360	rs1554709662	rs886060038	rs940315351	rs587782253
		rs886055461	rs761575210	rs148695719	rs886058821	rs1554709683	rs886060039	rs754791169	rs587779994
		rs886055462	rs147612190	rs558381447	rs145083026	rs764333096	rs72542770	rs1553162554	rs1262674767
		rs886055463	rs751459304	rs537105078	rs114680316	rs1554709792	rs6191	rs780919404	rs587781938
		rs886055464	rs1057519146	rs555490448	rs886058822		rs2301177	rs377760450	rs978944900
		rs886055465	rs143913941	rs796052115	rs35502550		rs886060040	rs1553162587	rs587779993
		rs114110688	rs1560701036		rs886058823		rs72542769	rs144068158	rs1064793784
		rs886055466	rs397514515		rs533607618		rs886060041	rs778115320	rs931643553
		rs115604088	rs1057524672		rs886058824		rs61753509	rs386834026	rs1050226735
		rs886055467	rs148477072		rs886058825		rs886060042	rs199534074	rs876661178
		rs550462760	rs1560701200		rs201040980		rs886060043	rs757749808	rs1554889993
		rs886055468	rs1553937522		rs886058826		rs886060044	rs886043958	rs944586541
		rs562548424	rs397514513		rs886058827		rs886060045	rs747815387	rs876661166
		rs116154690	rs148983337		rs1553648184		rs6193	rs1553162601	rs587779992
		rs576966565	rs771350413		rs143202281		rs746282402	rs386834025	rs577569375
		rs147936167	rs6856745		rs185295985		rs886060046	rs113174528	rs786204941
		rs765364075	rs397514514		rs886058829		rs13306586	rs1553162621	rs1217530014
		rs1085307145	rs759033144		rs886058830		rs369162225	rs386834023	rs786204942
		rs1085307146	rs142676629		rs886058831		rs372713535	rs386834024	rs876661209
		rs886039219	rs138968113		rs886058832		rs886060047	rs200471699	rs1554889999
		rs1085307147	rs772400670		rs535202716		rs886060048	rs200143169	rs1554890001
		rs1085307148	rs1374309961		rs202105915		rs886060049	rs386834022	rs1554890003
		rs1085307149	rs767024102		rs886058833		rs10482710	rs6659553	rs1036616021
		rs1085307150	rs1560702525		rs189826792		rs768128384	rs377170894	rs1064795132
		rs1085307151	rs747965749		rs886058834		rs72542761	rs386834021	rs587781883
		rs1085307152	rs138472735		rs886058835		rs61753504	rs1435566919	rs786202516
		rs483352902	rs766380148		rs112098084		rs886060050	rs374401585	rs1255704947
		rs1085307153	rs141431913		rs537308827		rs886060051	rs1553162663	rs587779991
		rs1085307154	rs762873672		rs886058836		rs886060052	rs1553162667	rs587782580
		rs370120266	rs772136947		rs138967615		rs72542760	rs587777822	rs587776674
		rs1085307155	rs112053024		rs528887649		rs547184962	rs367848204	rs876661267
		rs1085307156			rs886058837		rs886060053	rs145736350	rs1554890021
		rs1085307157			rs780171188		rs34248080	rs267606962	rs1554890025
		rs1085307158			rs886058838		rs869125609	rs886044567	rs994757335
		rs1085307159			rs532852561		rs886060055	rs1457667479	rs1554890027
		rs1085307160			rs886058839		rs886060056	rs1057517340	rs876661008
		rs112862820			rs566280510		rs10482707	rs202028128	rs1310141519
		rs1085307161			rs886058840		rs886060058	rs961913683	rs888482160
		rs1085307162			rs779139545		rs72542758	rs1209878503	rs886047383
		rs1085307163			rs548853878		rs886060059	rs112610756	rs886047384
		rs1085307164			rs573886345		rs776865643	rs78405727	rs786204891
		rs1085307165			rs557236485		rs761674033	rs386834020	rs786205432
		rs137852755			rs886058841		rs104893912	rs797045896	rs1399617046
		rs1085307166			rs886058842		rs886060060	rs386834019	rs886039462
		rs1085307167			rs570372825		rs6196	rs777715386	rs786204869
		rs759804753			rs573286093		rs121909726	rs749332339	rs1554890049
		rs1085307168			rs886058843		rs67300719	rs386834018	rs786204870
		rs1085307169			rs17008063		rs104893910	rs1553162740	rs1554890055
		rs1085307170			rs144583656		rs121909727	rs386834017	rs960387107
		rs886039223			rs886058844		rs72542757	rs1057516986	rs587779989
		rs1085307171			rs528918208		rs104893914	rs765906814	rs1251019969
		rs1085307172			rs373349025		rs258751	rs1057516903	rs1554890059
		rs863223423			rs886058846		rs104893908	rs1246120938	rs1554890065
		rs1553503200			rs771846939		rs587776832	rs74374973	rs1554890066
		rs1085307174			rs555165294		rs6194	rs1557669478	rs876661030
		rs1085307173			rs867338460		rs104893911	rs1268759044	rs786204874
		rs1085307175			rs199626546		rs104893909	rs193919335	rs1064793892
		rs1085307176			rs886058847		rs104893913	rs747147491	rs1131691255
		rs1559046623			rs886058848		rs193921137	rs770219373	rs876661258
		rs1085307177			rs747818299		rs67902340	rs1553162872	rs786204947
		rs1085307178			rs577920948		rs56149945	rs1553162873	rs1376765196
		rs1085307179			rs549654259		rs13306588	rs200730202	rs786204880
		rs1085307180			rs886058850		rs10482622	rs1350938422	rs1554890086
		rs1553503208			rs1053797		rs766200119	rs1057523859	rs786204948
		rs137852742			rs886058851		rs375379753	rs1057517422	rs553371022
		rs1085307182			rs777481567		rs750805075	rs1057521878	rs1554890092
		rs1085307181			rs145455295		rs886060061	rs1557670301	rs34413673
		rs1085307183			rs568661192		rs779300133	rs386834016	rs886047385
		rs1085307184			rs886058852		rs886060062	rs770449394	rs1554890129
		rs1085307186			rs549807296		rs6190	rs10493123	rs886047386
		rs1085307185			rs886058853		rs6189	rs1057516576	rs886047387
		rs1085307187			rs886058854			rs138642840	rs1237307954
		rs1085307189			rs886058855			rs1553163077	rs1226857287
		rs1085307188			rs886058856			rs569297597	rs886047388
		rs1085307190			rs886058857			rs367596859	rs886047389
		rs1085307191			rs886058858			rs1038054957	rs886047390
		rs1553503473			rs10633687			rs1557671443	rs1554890188
		rs1085307192			rs886058859			rs760705290	rs71022512
		rs368090069			rs886058860			rs17102066	rs886047391
		rs1085307193			rs886058861			rs370215834	rs2943772
		rs1085307194			rs537642111			rs886037948	rs886047392
		rs1085307195			rs886058862			rs573518562	rs985226639
		rs1085307196			rs886058863			rs28942068	rs552470098
		rs1085307197			rs112773801			rs375432782	rs886047393
		rs1085307198			rs376179029			rs267606960	rs886047394
		rs1085307199			rs373960974			rs1157887321	rs575260016
		rs1085307200			rs368167189			rs766382416	rs369849061
		rs1085307201			rs756987886			rs727504103	rs886047395
		rs140683387			rs749771909			rs753030030	rs1564801388
		rs1085307202			rs748164903			rs534543454	rs761148721
		rs1085307203			rs187666567			rs544816408	rs1316552000
		rs1085307204			rs7639736			rs1011150724	rs1564801473
		rs863223425			rs7638391			rs267606961	rs1064795965
		rs1085307205			rs1553656383			rs587777821	rs749497048
		rs1085307206			rs1553656387			rs769879467	rs376610243
		rs1085307207			rs772816590			rs886043965	rs764917503
		rs1085307208			rs1231630526			rs386834015	rs750098228
		rs1085307209			rs147537388			rs386834014	rs786204909
		rs1085307210			rs202173892			rs1553163206	rs1064794174
		rs1085307211			rs150547886			rs28940869	rs1064793744
		rs1085307212			rs1553660890			rs386834013	rs1064793804
		rs1553503554			rs1559596230			rs1272401946	rs1064793241
		rs1085307213			rs1553660900			rs146097254	rs755295390
		rs1085307214			rs140161845			rs1263918453	rs753142719
		rs1085307215			rs147674680			rs386834012	rs1564801603
		rs1085307216			rs398124429			rs377292905	rs11202592
		rs1085307217			rs764023352			rs1057516409	rs749356977
		rs137852743			rs1559596699			rs565797493	rs1064795131
		rs1085307218			rs1559596756			rs761259999	rs1554890322
		rs1085307219			rs76145927			rs386834011	rs1564801632
		rs1085307220			rs794727216			rs1553163234	rs770965327
		rs137852750			rs572849158			rs41292143	rs1554890324
		rs1085307221			rs886058864			rs749285030	rs1168115184
		rs1085307222			rs1559602356			rs1553163254	rs1564801650
		rs863223426			rs794727215			rs1064797111	rs1554890328
		rs1085307223			rs587777855			rs778941358	rs1060500109
		rs1085307224			rs1553663084			rs1276215978	rs121913290
		rs1085307225			rs112795301			rs142739678	rs876660391
		rs1085307230			rs886041821			rs183698543	rs786204881
		rs1085307226			rs1559602593			rs778179887	rs1554890335
		rs1085307227			rs1553663113			rs1557672738	rs786204882
		rs1085307228			rs797045586			rs1553163335	rs1554890337
		rs1085307229			rs869025203			rs760312462	rs1564801672
		rs10714063			rs1553663140			rs375845761	rs572685299
		rs1085307231			rs797045585			rs140846775	rs1114167649
		rs1085307232			rs797045584			rs886044094	rs1564801689
		rs1085307233			rs1553667322			rs1057517369	rs1564801695
		rs869025366			rs1057524152			rs751751349	rs1554890340
		rs1085307234			rs775136381			rs2292486	rs1085308044
		rs373414709			rs1559616778			rs1553163359	rs587781957
		rs1085307235			rs1559617016			rs1553163360	rs1554890348
		rs1085307236			rs144080925			rs775495503	rs587776671
		rs1085307237			rs769448730			rs36038536	rs1114167625
		rs137852747			rs1553668167			rs1557673272	rs1085308047
		rs1085307238			rs1057518926			rs1553163380	rs786202786
		rs1085307239			rs1553668196			rs886042244	rs1064794513
		rs1085307240			rs869025202			rs886043076	rs1057524874
		rs1553508187			rs372403441			rs1057516536	rs1564801750
		rs1085307241			rs1135401796			rs7527668	rs398123324
		rs1085307242			rs1057518999			rs1553163451	rs1064794096
		rs137852754			rs1559619762			rs780555791	rs1114167679
		rs1085307243			rs1553668386			rs751254522	rs1064796078
		rs1085307244			rs143503790			rs138745073	rs786204883
		rs397514497			rs1064793944			rs886046385	rs876661009
		rs55722784			rs727503936			rs1557673817	rs587782187
		rs397514496			rs794727155			rs1057516955	rs786204910
		rs1085307245			rs1559620376			rs386834040	rs587781912
		rs1085307246			rs786200948			rs146933218	rs878853940
		rs1553508321			rs1064796914			rs368653589	rs1554890388
		rs117575598			rs1064793130			rs373777515	rs121909233
		rs78779412			rs797044652			rs193919336	rs1554890392
		rs137852753			rs761941921			rs386834039	rs1064795967
		rs886041324			rs376833445			rs1557674267	rs876660420
		rs1085307247			rs147995584			rs753453050	rs1554890398
		rs1085307248			rs200355554			rs369970994	rs786201335
		rs1085307249			rs376351360			rs1317832573	rs876661244
		rs1085307250			rs1553668839			rs1057516830	rs1554890400
		rs1349280349			rs368920983			rs1553163534	rs1554890405
		rs148682262			rs1559621862			rs115804669	rs786201995
		rs1085307251			rs774665288			rs386834038	rs797044910
		rs1085307252			rs75214049			rs1057516318	rs1320222638
		rs1085307253			rs140060227			rs1553163590	rs398123326
		rs886055470			rs199543140			rs1057517247	rs1114167653
		rs1559062859			rs1553678368			rs764747122	rs786204912
		rs1085307254			rs1559650552			rs200863680	rs786201506
		rs1085307255			rs149759021			rs142485035	rs876661010
		rs1085307256			rs886058865			rs1557674820	rs786201280
		rs1085307257			rs1553678501			rs757156888	rs771928902
		rs1085307258			rs1064795306			rs386834037	rs1554890415
		rs1085307261			rs1553685707			rs1040105441	rs1564801891
		rs1085307259			rs201374957			rs386834010	rs374331677
		rs1085307260			rs61753356			rs146078296	rs1564801923
		rs374694591			rs763837297			rs886043972	rs768604051
		rs1085307262			rs141007926			rs751316371	rs587781291
		rs1085307263			rs761092367			rs200759272	rs1221062997
		rs1085307264			rs1450633154			rs1553163692	rs1465716096
		rs1085307265			rs146606219			rs768307488	rs190707033
		rs863223419			rs1553709881			rs1247668825	rs748130964
		rs1085307266			rs1553709907			rs201525710	rs568732002
		rs11464745			rs1450448594			rs569061665	rs34370865
		rs863223424			rs1553709919			rs921366442	rs117587034
		rs1085307267			rs1057524732			rs2292487	rs869312646
		rs1085307268			rs1559807265			rs386834036	rs869312638
		rs576091247			rs1004143711			rs146965084	rs869312642
		rs1085307270			rs1440752852			rs1244157163	rs189221275
		rs1085307269			rs749611196			rs1553163721	rs869312645
		rs1085307271			rs564508875			rs1475010799	rs869312640
		rs1085307272			rs144347581			rs778376741	rs34248932
		rs876657748			rs558832183			rs369289384	rs869312634
		rs200948870			rs139264797			rs386834035	rs869312632
		rs1085307273			rs1257120372			rs386834034	rs566066891
		rs1085307274			rs776051503			rs190057175	rs531847666
		rs1085307275			rs752141860			rs386834033	rs869312636
		rs1037042104			rs1560101657			rs1553163762	rs869312635
		rs1060502581			rs1359632401			rs386834032	rs774019645
		rs1085307276			rs749307402			rs386834031	rs187125801
		rs1085307277			rs762082081			rs917194053	rs148088027
		rs1085307278			rs201155996			rs398124309	rs557466351
		rs1085307279			rs1560102007			rs949714416	rs182725594
		rs1060502584			rs200643313			rs886042638	rs142080608
		rs1085307280			rs587780339			rs746638187	rs79835941
		rs1085307281			rs794727811			rs140724142	rs114277912
		rs1085307282			rs376702675			rs375913574	rs1903858
		rs1085307283			rs532329866			rs778926136	rs1554893737
		rs1085307284			rs762898505			rs138588408	rs1564814363
		rs1085307285			rs17008544			rs141676863	rs768354874
		rs137852751			rs536195899			rs386834030	rs776590293
		rs1085307286			rs188855280			rs1553163909	rs1060503844
		rs1085307287			rs886058866			rs576860809	rs1564814381
		rs1085307288			rs144952829			rs200643988	rs1554893742
		rs1085307289			rs576720632			rs138330966	rs1554893744
		rs1085307290			rs886058867			rs1057517355	rs1060503842
		rs137852744			rs1499893			rs1553163920	rs1554893746
		rs201067849			rs886058868			rs886037947	rs1554893747
		rs1085307291			rs886058869			rs886043030	rs786204914
		rs1085307292			rs886058870			rs1048865247	rs886041877
		rs1085307293			rs886058871			rs146121135	rs786203477
		rs1085307294						rs886044363	rs786204894
		rs1085307295						rs386834029	rs1554893756
		rs1085307296						rs142016718	rs794727243
		rs1085307297						rs776165339	rs1564814427
		rs1085307298						rs755885722	rs1170214930
		rs1085307299						rs374384310	rs1554893765
		rs1085307300						rs189274856	rs1057518329
		rs878854272						rs772136218	rs876658171
		rs1085307301						rs1557677090	rs1554893771
		rs863223420						rs766157232	rs786201650
		rs748230358						rs886042796	rs1554893773
		rs1085307302						rs764809782	rs1564814454
		rs1085307303						rs886043409	rs876659443
		rs1553509983						rs770188918	rs121909225
		rs1085307304						rs375431575	rs1554893782
		rs1553509984						rs886037949	rs786202517
		rs1085307305						rs373016708	rs1554893792
		rs1085307306						rs148498470	rs1114167636
		rs1085307307						rs1553163972	rs587780004
		rs1085307308						rs886042396	rs1064796886
		rs1085307309						rs76693406	rs748040144
		rs1085307310						rs1208898067	rs786204895
		rs1085307311						rs372425155	rs869312778
		rs1085307312						rs1057517449	rs794727244
		rs946132834						rs386834028	rs1554893806
		rs1085307313						rs375420073	rs786204896
		rs1085307314						rs1057522013	rs1554893808
		rs1085307315						rs1553164091	rs1554893810
		rs1085307316						rs150576537	rs1554893812
		rs1085307317						rs564076183	rs1564814541
		rs1085307318						rs200227264	rs1085308042
		rs1553509997						rs770834730	rs786202894
		rs1085307319						rs751402236	rs150651961
		rs1085307320						rs139701867	rs878853933
		rs1085307322						rs144959783	rs1064793325
		rs1085307321						rs200042607	rs1114167672
		rs1085307323						rs373866304	rs786204855
		rs1085307324						rs1057516477	rs1057518425
		rs1085307325						rs150578902	rs1114167670
		rs1085307326						rs41309197	rs762518389
		rs1085307327						rs111913458	rs992385562
		rs1085307328						rs1553164129	rs1554893824
		rs869025367						rs201361648	rs1564814601
		rs767070218						rs1340359956	rs1564814602
		rs1085307329						rs193919337	rs1564814606
		rs1085307330						rs1057517153	rs1554893831
		rs886039220						rs779506923	rs786203375
		rs1085307331						rs886044042	rs189583426
		rs1085307332						rs766383336	rs786204916
		rs1085307333						rs138950267	rs1554893835
		rs772817229						rs374480891	rs1554893837
		rs1085307335						rs886046386	rs1057521654
		rs1085307334						rs1057516871	rs181780682
		rs1085307336						rs12737140	rs111627758
		rs137852756						rs1344774466	rs368333033
		rs759257550						rs1223030962	rs758151355
		rs1085307337						rs543271070	rs869312639
		rs1559070248						rs768700187	rs786204877
		rs1085307338						rs1411611657	rs898943632
		rs868369541						rs767852518	rs1554897240
		rs1085307339						rs398124310	rs760571273
		rs1085307340						rs794727291	rs878853934
		rs1085307342						rs766907690	rs572375431
		rs1085307343						rs1057516478	rs1554897247
		rs1085307344						rs1553164287	rs1554897249
		rs1085307345						rs34058684	rs1085308043
		rs1085307346						rs377724143	rs786203847
		rs1060502576						rs386834027	rs1114167681
		rs1085307347						rs1553164303	rs786202398
		rs1085307348						rs375238770	rs1554897255
		rs1085307349						rs80107141	rs1131691885
		rs1085307350						rs372379416	rs769719835
		rs199623676						rs978435816	rs1060500118
		rs1085307351						rs1462570054	rs1060500116
		rs1085307352						rs1252094599	rs878853935
		rs863223422						rs751564626	rs1114167671
		rs1057522712						rs886046387	rs972166984
		rs1085307353							rs121909236
		rs937502048							rs398123316
		rs886039221							rs876659980
		rs1085307354							rs1564826779
		rs1085307355							rs1554897267
		rs1085307356							rs1564826791
		rs137852745							rs587781535
		rs1085307357							rs587780005
		rs863223421							rs878853936
		rs1085307358							rs1554897271
		rs886039222							rs1564826805
		rs137852746							rs1114167669
		rs137852749							rs1060500113
		rs1085307359							rs398123317
		rs2229778							rs876660634
		rs1085307360							rs773176120
		rs1085307361							rs786204922
		rs1085307362							rs794727480
		rs1553512523							rs121909226
		rs1060502583							rs1564826829
		rs1559073178							rs1564826836
		rs370457339							rs1554897280
		rs780722371							rs398123318
		rs1085307363							rs1064794925
		rs1085307364							rs878853937
		rs1085307365							rs786202612
		rs1085307366							rs1114167650
		rs769408722							rs1554897282
		rs1085307368							rs1554897284
		rs759990771							rs1060503841
		rs557172581							rs770451470
		rs765887545							rs1057520524
		rs199915496							rs754041126
		rs777458559							rs869312643
		rs886039673							rs34382179
		rs147943794							rs869312633
		rs1553512773							rs869312631
		rs1085307369							rs765853588
		rs1085307370							rs1444454603
		rs1085307371							rs370918174
		rs1085307372							rs776849737
		rs759293027							rs750987148
		rs1085307373							rs766570103
		rs1085307374							rs587780544
		rs1085307375							rs1554897849
		rs1553512801							rs751744545
		rs1085307376							rs1057521210
		rs1085307377							rs1064794464
		rs758990535							rs1564828909
		rs1085307378							rs863224358
		rs1085307379							rs1554897854
		rs1085307380							rs1564828914
		rs2228545							rs1114167621
		rs767560978							rs1554897856
		rs773135384							rs1554897858
		rs3731697							rs1057520862
		rs1085307381							rs786204898
		rs1085307382							rs1114167677
		rs1085307383							rs1554897861
		rs1085307384							rs781542973
		rs1085307385							rs1554897864
		rs1085307386							rs1564828960
		rs1085307387							rs1554897866
		rs1085307389							rs1554897867
		rs1085307388							rs755953294
		rs1085307391							rs35917308
		rs1085307390							rs202004587
		rs1085307392							rs876661177
		rs1085307393							rs1064793242
		rs1085307394							rs1554897879
		rs1085307395							rs876659695
		rs1006246556							rs876660082
		rs1085307396							rs587776667
		rs137852748							rs1224040268
		rs201781338							rs1554897887
		rs1085307397							rs1060500112
		rs1085307398							rs1554897889
		rs148770894							rs1554897892
		rs1085307399							rs1057520635
		rs137852741							rs1554897894
		rs137852752							rs377719086
		rs373725296							rs1554898037
		rs1085307400							rs1554898040
		rs769603144							rs767049245
		rs16839188							rs35034871
		rs1085307401							rs77494260
		rs1085307402							rs1057520819
		rs575479720							rs1554898047
		rs1061157							rs1060503846
		rs146027217							rs1057520525
		rs1085307403							rs1064794169
		rs148099152							rs786204926
		rs750107486							rs1057520208
		rs886055471							rs1114167658
		rs886055472							rs1564829780
		rs45502895							rs1564829783
		rs192184184							rs587780710
		rs16839190							rs1554898053
		rs886055473							rs1114167637
		rs372583015							rs149772796
		rs184723247							rs1554898056
		rs775197956							rs587783059
		rs886055475							rs1554898059
		rs765518565							rs1114167678
		rs6435156							rs1114167668
		rs184240459							rs1554898062
		rs541375337							rs1085307891
		rs149892154							rs1554898067
		rs113305949							rs1114167623
		rs886055476							rs1554898071
		rs189652117							rs786204927
		rs886055477							rs121909238
		rs17199242							rs1114167630
		rs115467510							rs786204856
		rs17199249							rs1554898073
		rs886055478							rs398123320
		rs181609907							rs1554898074
		rs773528113							rs746661067
		rs545428677							rs786204928
		rs149030267							rs1564829889
		rs77006932							rs781647403
		rs752981394							rs770224289
		rs547796478							rs1554898083
		rs190829513							rs1554898084
		rs13382817							rs1554898085
		rs538597276							rs786202944
		rs143416345							rs587782641
		rs181966045							rs1554898088
		rs886055481							rs1060500111
		rs528232781							rs1564829958
		rs368593665							rs1554898090
		rs886055483							rs587782343
		rs886055484							rs1114167626
		rs146406897							rs1554898091
		rs6705406							rs1085308039
		rs200801079							rs1554898092
		rs560040682							rs57374291
		rs542632689							rs786204858
		rs571330474							rs372876243
		rs536174992							rs786204899
		rs140700152							rs1064793243
		rs886055486							rs1114167629
		rs563710461							rs1564830013
		rs886055487							rs786201929
		rs576001773							rs398123321
		rs886055488							rs1554898097
		rs886055489							rs121909230
		rs187619865							rs1554898100
		rs540240230							rs587781254
		rs886055490							rs869312775
		rs886055491							rs1064792910
		rs570949250							rs1564830054
		rs548032308							rs587776666
		rs886055492							rs1114167651
		rs1048829							rs1564830070
		rs192515585							rs771310592
		rs7600694							rs551221430
		rs187466173							rs1564830084
		rs192721303							rs876661060
		rs886055493							rs1554898107
		rs527620155							rs139767111
		rs536814629							rs1554898113
		rs138750669							rs1554898115
		rs886055494							rs786204930
		rs3731696							rs1114167647
		rs760686079							rs759485888
		rs546032510							rs121909237
		rs144181329							rs786202740
		rs773296242							rs1564830125
		rs761151583							rs786204931
		rs569350678							rs121909222
									rs1085308045
									rs121909223
									rs1554898123
									rs876660535
									rs1554898129
									rs1114167659
									rs1114167656
									rs587781255
									rs1554898132
									rs398123322
									rs1114167645
									rs1554898139
									rs786204929
									rs121909218
									rs1554898141
									rs121909224
									rs121909229
									rs121913292
									rs397514560
									rs886041816
									rs121909241
									rs1554898150
									rs1554898152
									rs1085308046
									rs1114167676
									rs587782360
									rs370795352
									rs398123323
									rs786201044
									rs786204859
									rs869312776
									rs878853938
									rs144545031
									rs1554898159
									rs1554898161
									rs1554898163
									rs1085308048
									rs1057520407
									rs1085308050
									rs1060500129
									rs863224666
									rs746152219
									rs869312779
									rs753630034
									rs878853939
									rs786202047
									rs1057520622
									rs1114167657
									rs1114167627
									rs786204933
									rs757087471
									rs1564830394
									rs1114167641
									rs876660321
									rs778663292
									rs1060500122
									rs1554898188
									rs750401982
									rs786204934
									rs1554898193
									rs1064795450
									rs1554898197
									rs779626613
									rs9651492
									rs876658304
									rs1564830444
									rs398123325
									rs1060500126
									rs1554898206
									rs1554898209
									rs1554898210
									rs121909220
									rs1085308051
									rs1554898216
									rs1554898217
									rs786202688
									rs1114167673
									rs1057519724
									rs1060500128
									rs1554898225
									rs1554898231
									rs869312777
									rs1554898235
									rs786204900
									rs786202753
									rs1554898238
									rs146629065
									rs1564830522
									rs1554898242
									rs1060500124
									rs1554898244
									rs1554898245
									rs1564830529
									rs373077590
									rs1064793690
									rs1057523132
									rs1057522052
									rs768719539
									rs7896192
									rs869312637
									rs76052269
									rs575960288
									rs531033912
									rs1043121029
									rs550267891
									rs1554900486
									rs756623620
									rs1564837710
									rs1554900488
									rs1554900490
									rs1554900492
									rs1554900496
									rs1057522555
									rs587781784
									rs786204862
									rs587782603
									rs780943695
									rs1554900515
									rs397514559
									rs1114167631
									rs1554900530
									rs1564837747
									rs587776673
									rs1554900534
									rs876660507
									rs121909221
									rs786204864
									rs1114167632
									rs786204865
									rs1114167635
									rs1564837778
									rs1554900546
									rs121913293
									rs121913294
									rs1085308052
									rs587782316
									rs864622341
									rs786201867
									rs1554900563
									rs1554900566
									rs587780711
									rs757498880
									rs1057522285
									rs1114167642
									rs1564837839
									rs878853012
									rs786204866
									rs104894184
									rs397515374
									rs746280047
									rs1554900585
									rs786202733
									rs1554900587
									rs878853941
									rs794729664
									rs1554900593
									rs1564837868
									rs786204890
									rs1554900599
									rs876659227
									rs1554900606
									rs587781895
									rs1114167652
									rs786204943
									rs606231170
									rs1554900615
									rs1554900617
									rs1060500130
									rs374478092
									rs1554900619
									rs772631069
									rs1554900620
									rs568851024
									rs786204901
									rs1554900624
									rs587776670
									rs1564837944
									rs1554900629
									rs1064793244
									rs1554900633
									rs1554900635
									rs1434191423
									rs587781538
									rs1564837980
									rs587782473
									rs786204867
									rs786204944
									rs1085308053
									rs1085308054
									rs1564837997
									rs786204868
									rs776763121
									rs1185592373
									rs1554900653
									rs1085308055
									rs786202773
									rs370162160
									rs765433422
									rs1564838034
									rs1554900663
									rs1060500114
									rs1114167663
									rs121909232
									rs1114167622
									rs727504114
									rs1554900673
									rs1554900675
									rs138336847
									rs762694325
									rs1057522469
									rs543066886
									rs34513359
									rs1554825144
									rs1057520441
									rs750772657
									rs758742080
									rs1057520628
									rs1554825148
									rs1009588340
									rs1085308056
									rs1564566706
									rs876661024
									rs1554825156
									rs1156887945
									rs121909227
									rs1564566726
									rs1554825160
									rs121909234
									rs1060500117
									rs886038278
									rs1554825165
									rs1554825172
									rs1352585442
									rs878853943
									rs1085308049
									rs778528056
									rs1554825177
									rs1564566774
									rs786204946
									rs876659433
									rs1057520900
									rs768662424
									rs748240670
									rs587781998
									rs1564566801
									rs1554825185
									rs1554825189
									rs1554825190
									rs1064795327
									rs587776669
									rs121909219
									rs770025422
									rs786201730
									rs121909235
									rs1131691831
									rs1554825202
									rs786202529
									rs773353820
									rs1564566861
									rs786201758
									rs190070312
									rs1554825206
									rs1554825207
									rs1060500115
									rs121909240
									rs17849090
									rs1554825209
									rs1554825212
									rs1064794675
									rs786202918
									rs1057518538
									rs1114167666
									rs587782350
									rs774364894
									rs786204902
									rs1114167662
									rs1057519368
									rs1554825217
									rs587782341
									rs1554825222
									rs1564566931
									rs1554825224
									rs780264945
									rs1060503840
									rs767623493
									rs1554825226
									rs1114167664
									rs1554825232
									rs121909239
									rs878853942
									rs1114167661
									rs786204903
									rs1554825235
									rs752250585
									rs606231169
									rs1114167633
									rs1554825240
									rs1564566998
									rs869312780
									rs121909228
									rs1554825244
									rs786204904
									rs1554825245
									rs587781354
									rs1554825246
									rs1060500125
									rs876658720
									rs730882131
									rs1554825249
									rs760146269
									rs763784377
									rs1114167646
									rs1335033900
									rs891648600
									rs121913289
									rs1554825264
									rs1554825266
									rs1060500110
									rs786204873
									rs1114167665
									rs1211730867
									rs1057517630
									rs1060503839
									rs1459692246
									rs1057520830
									rs777679092
									rs116160352
									rs559574747
									rs869312641
									rs869312644
									rs1028746954
									rs557364463
									rs1064793331
									rs1064794381
									rs786204879
									rs376702513
									rs1057520419
									rs34003473
									rs587781129
									rs1057520354
									rs1057522284
									rs1064792911
									rs587780712
									rs1554825500
									rs587782455
									rs886047397
									rs587776672
									rs398123328
									rs1554825502
									rs1195369834
									rs1114167634
									rs1114167648
									rs876659761
									rs876658729
									rs786204875
									rs587782607
									rs1410198544
									rs886044679
									rs1554825510
									rs1564568216
									rs398123329
									rs376886779
									rs1474354667
									rs750705904
									rs1554825518
									rs864622451
									rs876658988
									rs1114167655
									rs786202840
									rs1564568265
									rs751888926
									rs876660443
									rs1554825526
									rs863224909
									rs1564568288
									rs1554825528
									rs562015640
									rs1554825530
									rs1564568303
									rs876661234
									rs529155918
									rs886041332
									rs1564568318
									rs786204905
									rs864622098
									rs878853944
									rs1060503843
									rs1175543698
									rs143335584
									rs587780006
									rs1564568350
									rs1114167675
									rs1114167680
									rs587780713
									rs1114167643
									rs786202207
									rs1060500121
									rs370064195
									rs371387815
									rs786204884
									rs1114167674
									rs1554825550
									rs1064796067
									rs550122918
									rs797045904
									rs758644748
									rs745638189
									rs876660906
									rs1114167660
									rs772018727
									rs878853945
									rs775461980
									rs1114167644
									rs587780007
									rs876658345
									rs786203858
									rs1554825560
									rs746930141
									rs1197734477
									rs1064794436
									rs786201507
									rs786204906
									rs1564568473
									rs878853946
									rs863224667
									rs1554825571
									rs562164491
									rs1455551840
									rs1171478249
									rs1064796128
									rs1114167628
									rs876661058
									rs1554825577
									rs1064793345
									rs1085307612
									rs775997892
									rs876658630
									rs876658837
									rs146650273
									rs876659993
									rs786204892
									rs398123330
									rs1114167682
									rs1114167667
									rs886038279
									rs121913291
									rs786202004
									rs786201392
									rs1554825602
									rs1114167654
									rs1114167640
									rs1057518539
									rs772872626
									rs864622387
									rs587782304
									rs1554825607
									rs1554825611
									rs1114167638
									rs1554825615
									rs1554825616
									rs1206321984
									rs1554825620
									rs121909231
									rs1085308040
									rs1303065649
									rs1554825631
									rs786201816
									rs1564568660
									rs1554825641
									rs876659916
									rs1554825643
									rs1564568679
									rs1554825644
									rs759852661
									rs1554825649
									rs1564568689
									rs1554825652
									rs1064794080
									rs398123314
									rs786201041
									rs1114167624
									rs1564568719
									rs1554825657
									rs767777911
									rs753190893
									rs555895
									rs767896771
									rs766288989
									rs536465299
									rs1057520355
									rs1057521732
									rs1374474745
									rs587782788
									rs1085308041
									rs1057517809
									rs1060500120
									rs1564570264
									rs1064796236
									rs1393550059
									rs1114167639
									rs1554826024
									rs1564570283
									rs1564570289
									rs1554826026
									rs1554826029
									rs797045066
									rs769324650
									rs587780003
									rs1564570314
									rs1554826034
									rs878853931
									rs878853932
									rs375709098
									rs786202751
									rs587782345
									rs1564570353
									rs1564570356
									rs876661264
									rs876659464
									rs864622594
									rs587781273
									rs1060500127
									rs1472028496
									rs765416558
									rs864622690
									rs1355576298
									rs758542021
									rs1564570409
									rs1554826045
									rs35979531
									rs587782224
									rs1554826048
									rs1554826049
									rs1370349057
									rs1060503845
									rs1564570429
									rs1057524567
									rs1554826052
									rs751286806
									rs1064794878
									rs1345063638
									rs1554826055
									rs1554826056
									rs1295420243
									rs1564570452
									rs1057523975
									rs1057524010
									rs786203911
									rs1554826059
									rs1554826062
									rs1564570482
									rs786202062
									rs876661021
									rs374684043
									rs863224665
									rs876659102
									rs1554826064
									rs1064796017
									rs876660879
									rs1452888068
									rs756681683
									rs1554826068
									rs1006891299
									rs1064794975
									rs1064794700
									rs727504115
									rs769236743
									rs1564570557
									rs878853930
									rs886047398
									rs1554826080
									rs886047399
									rs886047400
									rs886047401
									rs576872432
									rs181234898
									rs141648241
									rs886047402
									rs886047403
									rs886047404
									rs371547288
									rs886047405
									rs886047406
									rs886047407
									rs543873570
									rs886047409
									rs138309082
									rs886047410
									rs886047411
									rs886047412
									rs376153776
									rs547262170
									rs886047414
									rs886047415
									rs886047416
									rs547879223
									rs886047417
									rs5786797
									rs563751927
									rs886047422
									rs886047423
									rs886047424
									rs886047425
									rs35632884
									rs886047418
									rs180953647
									rs701848
									rs886047427
									rs34140758
									rs886047428
									rs886047429
									rs548599209
									rs886047430
									rs568474293
									rs886047431
									rs150265244
									rs116248217
									rs886047432
									rs567800059
									rs35914322
									rs41284072
									rs886047433
									rs886047434
									rs886047435
									rs574993688
									rs186996550
									rs11202607
									rs886047436
									rs886047437
									rs552431817
									rs775116816
									rs886047439
									rs34761252
									rs886047440
									rs537283839
									rs886047441
									rs886047442
									rs886047443
									rs886047444
									rs886047445
									rs886047446
									rs11591427
									rs886047447
									rs886047448
									rs886047449
									rs886047450
