# Supplementary material for: Pinpointing miRNA and genes enrichment over trait-relevant tissue network in Genome-Wide Association Studies
Source: BMC Med Genomics. 2020 Dec 28;13(Suppl 11):191. doi: 10.1186/s12920-020-00830-w (PMC7771066; doi:10.1186/s12920-020-00830-w)
Supplement: Supplementary file 6 — Additional file 6: Table S6. Genes and GO terms in the top cluster for 55 genes with significant tissue and PBC trait association identified by DAVID. [file 12920_2020_830_MOESM6_ESM.xlsx]

## Sheet: clustering
Annotation Cluster 1	Enrichment Score: 1.049122228357419
Category	Term	Count	%	PValue	Genes	List Total	Pop Hits	Pop Total	Fold Enrichment	Bonferroni	Benjamini	FDR
UP_KEYWORDS	Acetylation	16	29.6296	0.0230719	PFKL, ZC3HAV1, PKN1, SYNGR1, STAT6, LRP1, CDKN2A, CLIC4, MAPT, KLHL22, MYH14, UBLCP1, CARM1, TNFAIP3, ARHGDIB, PRPF40A	54	3424	20581	1.78098	0.966891	0.678895	24.228
UP_KEYWORDS	Cytoplasm	19	35.1852	0.052996	PFKL, ZC3HAV1, KIF17, DTX3, PKN1, ASAP3, CASC3, RALGDS, STAT6, LRP1, CDKN2A, CLIC4, MAPT, KLHL22, SPIB, CARM1, TNFAIP3, KIF21B, ARHGDIB	54	4816	20581	1.50363	0.999647	0.514573	47.6493
GOTERM_CC_DIRECT	GO:0005829~cytosol	14	25.9259	0.153781	PFKL, KIF17, PKN1, CASC3, RALGDS, STAT6, CDKN2A, RASGRF1, CLIC4, MAPT, MYH14, CARM1, TNFAIP3, ARHGDIB	54	3315	18224	1.42526	1	0.888	85.2061
GOTERM_CC_DIRECT	GO:0005737~cytoplasm	18	33.3333	0.338285	PFKL, ZC3HAV1, RRP7A, DTX3, PKN1, ASAP3, STAT6, LRP1, CDKN2A, CLIC4, MAPT, KLHL22, SPIB, CARM1, TNFAIP3, KIF21B, ARHGDIB, PRPF40A	54	5222	18224	1.16328	1	0.969203	99.1135
Annotation Cluster 2	Enrichment Score: 0.7647756802839388
Category	Term	Count	%	PValue	Genes	List Total	Pop Hits	Pop Total	Fold Enrichment	Bonferroni	Benjamini	FDR
UP_SEQ_FEATURE	nucleotide phosphate-binding region:ATP	7	12.963	0.0462103	CIITA, MAST3, PFKL, KIF17, PKN1, MYH14, KIF21B	54	994	20063	2.61646	1	0.994924	47.4214
UP_KEYWORDS	Motor protein	3	5.55556	0.0473553	KIF17, MYH14, KIF21B	54	135	20581	8.46955	0.999161	0.507516	43.8206
UP_KEYWORDS	Kinase	5	9.25926	0.120339	CIITA, MAST3, CDKN2A, PFKL, PKN1	54	735	20581	2.59272	1	0.71292	78.2157
UP_KEYWORDS	ATP-binding	7	12.963	0.146235	CIITA, MAST3, PFKL, KIF17, PKN1, MYH14, KIF21B	54	1391	20581	1.91798	1	0.763701	84.7278
GOTERM_MF_DIRECT	GO:0005524~ATP binding	7	12.963	0.264359	CIITA, MAST3, PFKL, KIF17, PKN1, MYH14, KIF21B	50	1495	16881	1.58083	1	0.997846	97.3283
UP_KEYWORDS	Nucleotide-binding	7	12.963	0.311592	CIITA, MAST3, PFKL, KIF17, PKN1, MYH14, KIF21B	54	1788	20581	1.49212	1	0.877131	98.8179
INTERPRO	IPR027417:P-loop containing nucleoside triphosphate hydrolase	4	7.40741	0.449667	CIITA, KIF17, MYH14, KIF21B	53	879	18559	1.59349	1	1	99.9233
UP_SEQ_FEATURE	active site:Proton acceptor	3	5.55556	0.53402	MAST3, PFKL, PKN1	54	672	20063	1.65865	1	0.999999	99.9969
Annotation Cluster 3	Enrichment Score: 0.7438281684355553
Category	Term	Count	%	PValue	Genes	List Total	Pop Hits	Pop Total	Fold Enrichment	Bonferroni	Benjamini	FDR
UP_SEQ_FEATURE	domain:Ig-like V-type	3	5.55556	0.0456855	SIRPG, CD80, SIRPB1	54	129	20063	8.6404	1	0.999603	47.027
INTERPRO	IPR013783:Immunoglobulin-like fold	6	11.1111	0.126364	SIRPG, IL12RB1, CD80, FCRL2, SIRPB1, IFNAR1	53	951	18559	2.20927	1	1	80.2567
INTERPRO	IPR003599:Immunoglobulin subtype	4	7.40741	0.162466	SIRPG, CD80, FCRL2, SIRPB1	53	497	18559	2.81827	1	0.999999	88.1065
UP_KEYWORDS	Immunoglobulin domain	4	7.40741	0.165805	SIRPG, CD80, FCRL2, SIRPB1	54	546	20581	2.79216	1	0.770178	88.4069
SMART	SM00409:IG	4	7.40741	0.170711	SIRPG, CD80, FCRL2, SIRPB1	30	497	10057	2.69805	0.99978	0.99978	82.8018
GOTERM_BP_DIRECT	GO:0007267~cell-cell signaling	3	5.55556	0.174788	SIRPG, CD80, FCRL2	51	254	16792	3.88884	1	1	93.1142
INTERPRO	IPR013106:Immunoglobulin V-set	3	5.55556	0.326676	SIRPG, CD80, SIRPB1	53	417	18559	2.51921	1	1	99.1349
UP_SEQ_FEATURE	disulfide bond	10	18.5185	0.362736	CRHR1, SIRPG, IL12RB1, LRP1, LDLR, CD80, MAPT, FCRL2, SIRPB1, IFNAR1	54	2917	20063	1.2737	1	0.999999	99.7806
INTERPRO	IPR007110:Immunoglobulin-like domain	4	7.40741	0.367541	SIRPG, CD80, FCRL2, SIRPB1	53	771	18559	1.8167	1	1	99.5921
Annotation Cluster 4	Enrichment Score: 0.6608227926972665
Category	Term	Count	%	PValue	Genes	List Total	Pop Hits	Pop Total	Fold Enrichment	Bonferroni	Benjamini	FDR
GOTERM_CC_DIRECT	GO:0005768~endosome	4	7.40741	0.0276788	CRHR1, LRP1, LDLR, PKN1	54	225	18224	5.99967	0.963562	0.809113	27.4746
UP_KEYWORDS	Endosome	5	9.25926	0.0351069	CRHR1, CLEC16A, LDLR, PKN1, IFNAR1	54	481	20581	3.96185	0.99458	0.47911	34.6083
UP_SEQ_FEATURE	signal peptide	15	27.7778	0.0486178	GPR137, NXPH4, LDLR, FCRL2, UGT3A1, SIRPB1, IFNAR1, CRHR1, SIRPG, LRP1, IL12RB1, CD80, WNT6, POFUT1, DDOST	54	3346	20063	1.66559	1	0.98461	49.1964
UP_KEYWORDS	Glycoprotein	18	33.3333	0.060863	GPR137, NXPH4, PFKL, LDLR, FCRL2, UGT3A1, SIRPB1, IFNAR1, CRHR1, SIRPG, LRP1, IL12RB1, CD80, MAPT, PXMP4, GXYLT1, WNT6, POFUT1	54	4551	20581	1.50743	0.999896	0.534197	52.5909
UP_SEQ_FEATURE	glycosylation site:N-linked (GlcNAc...)	16	29.6296	0.133049	GPR137, NXPH4, LDLR, FCRL2, UGT3A1, SIRPB1, IFNAR1, CRHR1, SIRPG, LRP1, IL12RB1, CD80, PXMP4, GXYLT1, WNT6, POFUT1	54	4234	20063	1.40401	1	0.99993	85.629
UP_KEYWORDS	Signal	15	27.7778	0.168803	NXPH4, LDLR, FCRL2, UGT3A1, SIRPB1, IFNAR1, CRHR1, SIRPG, LRP1, IL12RB1, CD80, KLHL22, WNT6, POFUT1, DDOST	54	4160	20581	1.37427	1	0.758461	88.8925
UP_SEQ_FEATURE	topological domain:Cytoplasmic	13	24.0741	0.190916	CRHR1, GPR137, SIRPG, IL12RB1, LRP1, CD80, LDLR, FCRL2, GXYLT1, DDOST, UGT3A1, SIRPB1, IFNAR1	54	3456	20063	1.39756	1	0.999993	94.3786
UP_SEQ_FEATURE	topological domain:Extracellular	11	20.3704	0.19357	CRHR1, GPR137, SIRPG, IL12RB1, LRP1, LDLR, CD80, FCRL2, UGT3A1, SIRPB1, IFNAR1	54	2787	20063	1.46642	1	0.999966	94.6241
UP_SEQ_FEATURE	transmembrane region	17	31.4815	0.244197	GPR137, LDLR, FCRL2, SYNGR1, UGT3A1, SIRPB1, IFNAR1, CRHR1, SIRPG, LRP1, IL12RB1, CD80, CLIC4, PXMP4, KIAA1549, GXYLT1, DDOST	54	5056	20063	1.24923	1	0.999992	97.7723
UP_KEYWORDS	Receptor	7	12.963	0.248467	CRHR1, IL12RB1, LRP1, LDLR, CD80, FCRL2, IFNAR1	54	1648	20581	1.61888	1	0.849773	96.6461
UP_KEYWORDS	Disulfide bond	12	22.2222	0.262217	CRHR1, SIRPG, IL12RB1, LRP1, LDLR, CD80, MAPT, FCRL2, WNT6, POFUT1, SIRPB1, IFNAR1	54	3434	20581	1.33184	1	0.830681	97.307
UP_SEQ_FEATURE	disulfide bond	10	18.5185	0.362736	CRHR1, SIRPG, IL12RB1, LRP1, LDLR, CD80, MAPT, FCRL2, SIRPB1, IFNAR1	54	2917	20063	1.2737	1	0.999999	99.7806
UP_KEYWORDS	Transmembrane helix	17	31.4815	0.372042	GPR137, LDLR, FCRL2, SYNGR1, UGT3A1, SIRPB1, IFNAR1, CRHR1, SIRPG, LRP1, IL12RB1, CD80, CLIC4, PXMP4, KIAA1549, GXYLT1, DDOST	54	5634	20581	1.15002	1	0.903908	99.6035
UP_KEYWORDS	Lipoprotein	4	7.40741	0.376823	LRP1, LDLR, WNT6, IFNAR1	54	852	20581	1.78934	1	0.899898	99.6379
UP_KEYWORDS	Transmembrane	17	31.4815	0.377222	GPR137, LDLR, FCRL2, SYNGR1, UGT3A1, SIRPB1, IFNAR1, CRHR1, SIRPG, LRP1, IL12RB1, CD80, CLIC4, PXMP4, KIAA1549, GXYLT1, DDOST	54	5651	20581	1.14656	1	0.892508	99.6407
GOTERM_CC_DIRECT	GO:0005886~plasma membrane	14	25.9259	0.421399	LDLR, FCRL2, PKN1, SIRPB1, IFNAR1, CRHR1, SIRPG, LRP1, IL12RB1, CD80, RASGRF1, CLIC4, MAPT, WNT6	54	4121	18224	1.1465	1	0.986488	99.8092
UP_KEYWORDS	Membrane	20	37.037	0.585318	GPR137, LDLR, FCRL2, PKN1, SYNGR1, UGT3A1, SIRPB1, IFNAR1, CRHR1, CLEC16A, SIRPG, IL12RB1, LRP1, CD80, CLIC4, MAPT, PXMP4, KIAA1549, GXYLT1, DDOST	54	7494	20581	1.01716	1	0.96602	99.9971
GOTERM_CC_DIRECT	GO:0005887~integral component of plasma membrane	5	9.25926	0.597574	CRHR1, LRP1, LDLR, SIRPB1, IFNAR1	54	1415	18224	1.19251	1	0.996493	99.997
UP_KEYWORDS	Cell membrane	8	14.8148	0.729352	CRHR1, LRP1, LDLR, CLIC4, MAPT, FCRL2, PKN1, IFNAR1	54	3175	20581	0.960327	1	0.98936	100
GOTERM_CC_DIRECT	GO:0016021~integral component of membrane	14	25.9259	0.775856	GPR137, LDLR, FCRL2, SYNGR1, UGT3A1, SIRPB1, CRHR1, SIRPG, LRP1, CD80, PXMP4, KIAA1549, GXYLT1, DDOST	54	5163	18224	0.915115	1	0.999853	100
Annotation Cluster 5	Enrichment Score: 0.6501150492929945
Category	Term	Count	%	PValue	Genes	List Total	Pop Hits	Pop Total	Fold Enrichment	Bonferroni	Benjamini	FDR
UP_KEYWORDS	Nucleus	21	38.8889	0.0328455	CIITA, POU2AF1, SDAD1, ZC3HAV1, PKN1, CASC3, ZNF585B, RALGDS, SFMBT2, STAT6, ZNF341, LRP1, CDKN2A, CLIC4, NAB2, SPIB, TNFAIP3, UBLCP1, CARM1, PRPF40A, PLAGL2	54	5244	20581	1.52626	0.992372	0.501707	32.7633
UP_KEYWORDS	Transcription regulation	11	20.3704	0.0716347	CIITA, STAT6, POU2AF1, ZNF341, CDKN2A, NAB2, PKN1, SPIB, CARM1, ZNF585B, PLAGL2	54	2332	20581	1.79778	0.999981	0.566031	58.6655
UP_KEYWORDS	Transcription	11	20.3704	0.083101	CIITA, STAT6, POU2AF1, ZNF341, CDKN2A, NAB2, PKN1, SPIB, CARM1, ZNF585B, PLAGL2	54	2398	20581	1.7483	0.999997	0.595361	64.3417
GOTERM_BP_DIRECT	GO:0006351~transcription, DNA-templated	9	16.6667	0.221355	CIITA, STAT6, ZNF341, CDKN2A, NAB2, PKN1, SPIB, CARM1, ZNF585B	51	1955	16792	1.51575	1	1	96.9337
UP_KEYWORDS	Activator	4	7.40741	0.241922	CIITA, STAT6, SPIB, PLAGL2	54	661	20581	2.30638	1	0.854211	96.2821
GOTERM_MF_DIRECT	GO:0003700~transcription factor activity, sequence-specific DNA binding	5	9.25926	0.30417	STAT6, ZNF341, SPIB, ZNF585B, PLAGL2	50	961	16881	1.75661	1	0.998247	98.6142
GOTERM_CC_DIRECT	GO:0005634~nucleus	17	31.4815	0.521622	POU2AF1, SDAD1, ZC3HAV1, PKN1, ZNF585B, SFMBT2, RALGDS, STAT6, ZNF341, CDKN2A, NAB2, TSFM, SPIB, UBLCP1, CARM1, TNFAIP3, PLAGL2	54	5415	18224	1.0595	1	0.994013	99.9784
GOTERM_MF_DIRECT	GO:0003677~DNA binding	6	11.1111	0.542768	CIITA, STAT6, POU2AF1, ZNF341, CDKN2A, TNFAIP3	50	1674	16881	1.21011	1	0.999995	99.9902
GOTERM_BP_DIRECT	GO:0045944~positive regulation of transcription from RNA polymerase II promoter	4	7.40741	0.565575	CIITA, STAT6, CDKN2A, PLAGL2	51	981	16792	1.34253	1	1	99.9991
UP_KEYWORDS	DNA-binding	6	11.1111	0.618445	STAT6, ZNF341, CDKN2A, SPIB, TNFAIP3, PLAGL2	54	2050	20581	1.1155	1	0.970305	99.9989
Annotation Cluster 6	Enrichment Score: 0.61381508203286
Category	Term	Count	%	PValue	Genes	List Total	Pop Hits	Pop Total	Fold Enrichment	Bonferroni	Benjamini	FDR
GOTERM_MF_DIRECT	GO:0008017~microtubule binding	3	5.55556	0.122123	KIF17, MAPT, KIF21B	50	208	16881	4.86952	1	0.97393	78.4932
UP_KEYWORDS	Microtubule	3	5.55556	0.162343	KIF17, MAPT, KIF21B	54	280	20581	4.08353	1	0.781588	87.8218
GOTERM_CC_DIRECT	GO:0005874~microtubule	3	5.55556	0.228779	KIF17, MAPT, KIF21B	54	311	18224	3.25545	1	0.953365	94.8852
UP_KEYWORDS	Cytoskeleton	5	9.25926	0.336669	KIF17, CLIC4, MAPT, KLHL22, KIF21B	54	1138	20581	1.67456	1	0.882388	99.2395
UP_KEYWORDS	Cell projection	3	5.55556	0.558568	KIF17, MAPT, KIF21B	54	721	20581	1.58584	1	0.963715	99.994
Annotation Cluster 7	Enrichment Score: 0.3190254126778049
Category	Term	Count	%	PValue	Genes	List Total	Pop Hits	Pop Total	Fold Enrichment	Bonferroni	Benjamini	FDR
UP_KEYWORDS	Zinc-finger	8	14.8148	0.17125	ZNF341, STAC2, ZC3HAV1, DTX3, ASAP3, TNFAIP3, ZNF585B, PLAGL2	54	1781	20581	1.71198	1	0.7462	89.275
GOTERM_MF_DIRECT	GO:0003700~transcription factor activity, sequence-specific DNA binding	5	9.25926	0.30417	STAT6, ZNF341, SPIB, ZNF585B, PLAGL2	50	961	16881	1.75661	1	0.998247	98.6142
UP_SEQ_FEATURE	zinc finger region:C2H2-type 6	3	5.55556	0.383049	ZNF341, ZNF585B, PLAGL2	54	501	20063	2.22477	1	0.999999	99.8587
UP_KEYWORDS	Zinc	8	14.8148	0.40143	ZNF341, STAC2, ZC3HAV1, DTX3, ASAP3, TNFAIP3, ZNF585B, PLAGL2	54	2348	20581	1.29857	1	0.90382	99.7757
UP_SEQ_FEATURE	zinc finger region:C2H2-type 5	3	5.55556	0.428626	ZNF341, ZNF585B, PLAGL2	54	550	20063	2.02657	1	0.999998	99.9502
UP_SEQ_FEATURE	zinc finger region:C2H2-type 4	3	5.55556	0.462789	ZNF341, ZNF585B, PLAGL2	54	588	20063	1.8956	1	0.999999	99.9785
UP_SEQ_FEATURE	zinc finger region:C2H2-type 2	3	5.55556	0.486356	ZNF341, ZNF585B, PLAGL2	54	615	20063	1.81238	1	0.999999	99.9883
UP_SEQ_FEATURE	zinc finger region:C2H2-type 3	3	5.55556	0.504255	ZNF341, ZNF585B, PLAGL2	54	636	20063	1.75253	1	0.999999	99.9928
GOTERM_MF_DIRECT	GO:0046872~metal ion binding	7	12.963	0.566076	ZNF341, STAC2, PFKL, ZC3HAV1, ASAP3, ZNF585B, PLAGL2	50	2069	16881	1.14226	1	0.999992	99.9947
INTERPRO	IPR013087:Zinc finger C2H2-type/integrase DNA-binding domain	3	5.55556	0.598274	ZNF341, ZNF585B, PLAGL2	53	712	18559	1.47543	1	1	99.9982
UP_KEYWORDS	Metal-binding	10	18.5185	0.60975	ZNF341, STAC2, LRP1, PFKL, ZC3HAV1, DTX3, ASAP3, TNFAIP3, ZNF585B, PLAGL2	54	3640	20581	1.04706	1	0.970477	99.9986
INTERPRO	IPR015880:Zinc finger, C2H2-like	3	5.55556	0.635708	ZNF341, ZNF585B, PLAGL2	53	762	18559	1.37862	1	1	99.9995
SMART	SM00355:ZnF_C2H2	3	5.55556	0.656669	ZNF341, ZNF585B, PLAGL2	30	762	10057	1.31982	1	1	99.9957
INTERPRO	IPR007087:Zinc finger, C2H2	3	5.55556	0.661668	ZNF341, ZNF585B, PLAGL2	53	799	18559	1.31478	1	1	99.9998
UP_SEQ_FEATURE	compositionally biased region:Pro-rich	3	5.55556	0.737512	ZNF341, STAC2, DTX3	54	978	20063	1.13968	1	1	100
