# Supplementary material for: Pinpointing miRNA and genes enrichment over trait-relevant tissue network in Genome-Wide Association Studies
Source: BMC Med Genomics. 2020 Dec 28;13(Suppl 11):191. doi: 10.1186/s12920-020-00830-w (PMC7771066; doi:10.1186/s12920-020-00830-w)
Supplement: Supplementary file 7 — Additional file 7: Table S7. Genes and GO terms in the top cluster for hsa-mir-590 with target relationship of PTEN. [file 12920_2020_830_MOESM7_ESM.xlsx]

## Sheet: PTEN_hsamir590_targeted22_DAVID
Annotation Cluster 1	Enrichment Score: 1.753067031684689
Category	Term	Count	%	PValue	Genes	List Total	Pop Hits	Pop Total	Fold Enrichment	Bonferroni	Benjamini	FDR
UP_KEYWORDS	Metal-binding	11	50	0.00155488	RNF180, CYP2U1, ARIH1, AGBL5, ZHX1, BMPR2, NR3C1, RHOU, RNF32, FOXP1, PGGT1B	22	3640	20581	2.82706	0.154695	0.054479	1.7369
UP_KEYWORDS	Zinc	8	36.3636	0.00680963	RNF180, ARIH1, AGBL5, ZHX1, NR3C1, RNF32, FOXP1, PGGT1B	22	2348	20581	3.18739	0.521909	0.168471	7.40534
GOTERM_MF_DIRECT	GO:0008270~zinc ion binding	6	27.2727	0.0126336	RNF180, ARIH1, AGBL5, NR3C1, RNF32, PGGT1B	22	1169	16881	3.93833	0.660641	0.660641	12.7844
UP_KEYWORDS	Zinc-finger	6	27.2727	0.0304117	RNF180, ARIH1, ZHX1, NR3C1, RNF32, FOXP1	22	1781	20581	3.1516	0.964401	0.242668	29.3725
SMART	SM00184:RING	3	13.6364	0.0329633	RNF180, ARIH1, RNF32	13	244	10057	9.51166	0.434373	0.434373	21.5488
INTERPRO	IPR001841:Zinc finger, RING-type	3	13.6364	0.0433528	RNF180, ARIH1, RNF32	22	295	18559	8.57889	0.950895	0.529261	36.616
INTERPRO	IPR013083:Zinc finger, RING/FYVE/PHD-type	3	13.6364	0.0920653	RNF180, ARIH1, RNF32	22	453	18559	5.58669	0.998595	0.73113	62.9765
Annotation Cluster 2	Enrichment Score: 1.6685359162244078
Category	Term	Count	%	PValue	Genes	List Total	Pop Hits	Pop Total	Fold Enrichment	Bonferroni	Benjamini	FDR
UP_KEYWORDS	Transferase	8	36.3636	0.00109919	CSNK1A1, IRAK1, ARIH1, POMGNT1, FLT1, BMPR2, UBE2W, PGGT1B	22	1708	20581	4.38173	0.111995	0.111995	1.23073
UP_KEYWORDS	Nucleotide-binding	7	31.8182	0.00738659	CSNK1A1, RHOJ, IRAK1, FLT1, BMPR2, UBE2W, RHOU	22	1788	20581	3.66247	0.550991	0.147978	8.00921
INTERPRO	IPR017441:Protein kinase, ATP binding site	4	18.1818	0.00867548	CSNK1A1, IRAK1, FLT1, BMPR2	22	381	18559	8.8566	0.44706	0.44706	8.57401
UP_SEQ_FEATURE	domain:Protein kinase	4	18.1818	0.0129909	CSNK1A1, IRAK1, FLT1, BMPR2	22	478	20063	7.63142	0.768809	0.519177	13.7764
INTERPRO	IPR000719:Protein kinase, catalytic domain	4	18.1818	0.0168064	CSNK1A1, IRAK1, FLT1, BMPR2	22	487	18559	6.92888	0.684168	0.438011	16.0013
UP_SEQ_FEATURE	binding site:ATP	4	18.1818	0.0196047	CSNK1A1, IRAK1, FLT1, BMPR2	22	558	20063	6.53731	0.891123	0.522494	20.1038
INTERPRO	IPR011009:Protein kinase-like domain	4	18.1818	0.0211131	CSNK1A1, IRAK1, FLT1, BMPR2	22	531	18559	6.35473	0.765678	0.383494	19.7105
UP_SEQ_FEATURE	active site:Proton acceptor	4	18.1818	0.0317553	CSNK1A1, IRAK1, FLT1, BMPR2	22	672	20063	5.4283	0.973064	0.514637	30.6366
UP_KEYWORDS	Kinase	4	18.1818	0.0373749	CSNK1A1, IRAK1, FLT1, BMPR2	22	735	20581	5.09116	0.983655	0.254609	34.878
UP_KEYWORDS	ATP-binding	5	22.7273	0.0494139	CSNK1A1, IRAK1, FLT1, BMPR2, UBE2W	22	1391	20581	3.36269	0.995802	0.305714	43.4824
UP_KEYWORDS	Serine/threonine-protein kinase	3	13.6364	0.0601609	CSNK1A1, IRAK1, BMPR2	22	393	20581	7.14122	0.99877	0.342174	50.2742
UP_SEQ_FEATURE	nucleotide phosphate-binding region:ATP	4	18.1818	0.0830204	CSNK1A1, IRAK1, FLT1, BMPR2	22	994	20063	3.66984	0.999939	0.801674	62.5616
GOTERM_MF_DIRECT	GO:0005524~ATP binding	5	22.7273	0.109258	CSNK1A1, IRAK1, FLT1, BMPR2, UBE2W	22	1495	16881	2.56628	0.999946	0.860112	71.2
Annotation Cluster 3	Enrichment Score: 0.8898933444229524
Category	Term	Count	%	PValue	Genes	List Total	Pop Hits	Pop Total	Fold Enrichment	Bonferroni	Benjamini	FDR
UP_KEYWORDS	Nucleotide-binding	7	31.8182	0.00738659	CSNK1A1, RHOJ, IRAK1, FLT1, BMPR2, UBE2W, RHOU	22	1788	20581	3.66247	0.550991	0.147978	8.00921
UP_KEYWORDS	Magnesium	3	13.6364	0.107924	IRAK1, BMPR2, RHOU	22	552	20581	5.08424	0.999996	0.496022	72.3608
GOTERM_CC_DIRECT	GO:0005886~plasma membrane	6	27.2727	0.532182	RHOJ, IRAK1, FLT1, BMPR2, PTEN, RHOU	22	4121	18224	1.20606	1	0.999987	99.9648
UP_KEYWORDS	Cell membrane	4	18.1818	0.649838	RHOJ, FLT1, BMPR2, RHOU	22	3175	20581	1.17858	1	0.982534	99.9993
Annotation Cluster 4	Enrichment Score: 0.5840541317522311
Category	Term	Count	%	PValue	Genes	List Total	Pop Hits	Pop Total	Fold Enrichment	Bonferroni	Benjamini	FDR
GOTERM_MF_DIRECT	GO:0000978~RNA polymerase II core promoter proximal region sequence-specific DNA binding	3	13.6364	0.0712302	NR3C1, FOXP1, NFIB	22	355	16881	6.48438	0.998129	0.792008	54.8423
GOTERM_BP_DIRECT	GO:0045944~positive regulation of transcription from RNA polymerase II promoter	4	18.1818	0.108152	BMPR2, NR3C1, FOXP1, NFIB	21	981	16792	3.26042	1	0.999209	78.5335
GOTERM_MF_DIRECT	GO:0003700~transcription factor activity, sequence-specific DNA binding	4	18.1818	0.114168	ZHX1, NR3C1, FOXP1, NFIB	22	961	16881	3.19383	0.999967	0.820466	72.8626
GOTERM_BP_DIRECT	GO:0000122~negative regulation of transcription from RNA polymerase II promoter	3	13.6364	0.21077	ZHX1, FOXP1, NFIB	21	720	16792	3.33175	1	0.999974	95.8494
UP_KEYWORDS	DNA-binding	4	18.1818	0.349233	ZHX1, NR3C1, FOXP1, NFIB	22	2050	20581	1.82537	1	0.890232	99.2072
GOTERM_BP_DIRECT	GO:0006351~transcription, DNA-templated	4	18.1818	0.416774	ZHX1, NR3C1, FOXP1, NFIB	21	1955	16792	1.63605	1	1	99.9289
UP_KEYWORDS	Transcription regulation	4	18.1818	0.430839	ZHX1, NR3C1, FOXP1, NFIB	22	2332	20581	1.60463	1	0.937132	99.8246
GOTERM_CC_DIRECT	GO:0005634~nucleus	8	36.3636	0.43795	IRAK1, AGBL5, ZHX1, UBE2W, NR3C1, PTEN, FOXP1, NFIB	22	5415	18224	1.22381	1	0.999977	99.7596
UP_KEYWORDS	Transcription	4	18.1818	0.449619	ZHX1, NR3C1, FOXP1, NFIB	22	2398	20581	1.56047	1	0.939432	99.8798
GOTERM_MF_DIRECT	GO:0003677~DNA binding	3	13.6364	0.630676	ZHX1, NR3C1, NFIB	22	1674	16881	1.37512	1	0.999975	99.9978
Annotation Cluster 5	Enrichment Score: 0.12016773747969839
Category	Term	Count	%	PValue	Genes	List Total	Pop Hits	Pop Total	Fold Enrichment	Bonferroni	Benjamini	FDR
UP_KEYWORDS	Membrane	9	40.9091	0.51807	RNF180, CYP2U1, RHOJ, POMGNT1, FLT1, BMPR2, UBE2W, CLINT1, RHOU	22	7494	20581	1.1235	1	0.951787	99.9731
UP_KEYWORDS	Transmembrane helix	6	27.2727	0.720831	RNF180, CYP2U1, POMGNT1, FLT1, BMPR2, UBE2W	22	5634	20581	0.996273	1	0.991364	99.9999
UP_KEYWORDS	Transmembrane	6	27.2727	0.723649	RNF180, CYP2U1, POMGNT1, FLT1, BMPR2, UBE2W	22	5651	20581	0.993276	1	0.990244	99.9999
UP_SEQ_FEATURE	transmembrane region	5	22.7273	0.814039	RNF180, CYP2U1, POMGNT1, FLT1, BMPR2	22	5056	20063	0.901854	1	1	100
UP_SEQ_FEATURE	topological domain:Cytoplasmic	3	13.6364	0.898779	POMGNT1, FLT1, BMPR2	22	3456	20063	0.791627	1	1	100
GOTERM_CC_DIRECT	GO:0016021~integral component of membrane	4	18.1818	0.961494	RNF180, CYP2U1, POMGNT1, UBE2W	22	5163	18224	0.641769	1	1	100
